# Supplementary material for: Salmonella enterica Serovar Napoli Infection in Italy from 2000 to 2013: Spatial and Spatio-Temporal Analysis of Cases Distribution and the Effect of Human and Animal Density on the Risk of Infection
Source: PLoS One. 2015 Nov 11;10(11):e0142419. doi: 10.1371/journal.pone.0142419 (PMC4641638; doi:10.1371/journal.pone.0142419)
Supplement: S2 File — (ZIP) [file pone.0142419.s002.zip]

Archive with 3 entries (2 files):
- S2_dataset_def.xlsx
- __MACOSX/
- __MACOSX/._S2_dataset_def.xlsx
