# Supplementary material for: Salmonella enterica Serovar Napoli Infection in Italy from 2000 to 2013: Spatial and Spatio-Temporal Analysis of Cases Distribution and the Effect of Human and Animal Density on the Risk of Infection
Source: PLoS One. 2015 Nov 11;10(11):e0142419. doi: 10.1371/journal.pone.0142419 (PMC4641638; doi:10.1371/journal.pone.0142419)
Supplement: S2 File — (ZIP) [file pone.0142419.s002.zip › S2_dataset_def.xlsx]

## Sheet: sier-anno
				2000	2001	2002	2003	2004	2005	2006	2007	2008	2009	2010	2011	2012	2013
			S. Enteritidis	2404	1345	1445	2291	1638	874	1035	752	582	731	582	527	428	378
			S. Typhimurium	1817	2552	2346	2431	2110	1908	1643	1650	1471	2021	1977	1417	1233	775
			S. var monofasica	0	0	0	54	149	127	159	129	193	821	1029	1380	1995	1596
			S. Napoli	44	52	54	72	111	68	79	62	44	161	181	208	190	201
			Other	1550	1743	1230	1311	1114	842	829	781	882	1279	1443	1324	1256	1141
			ND	0	0	0	0	0	0	0	0	0	0	339	91	152	192
			Total	7815	7693	7077	8162	7126	5824	5751	5381	5180	7022	7561	6958	7266	6296

## Sheet: sier-mese
				S. Enteritidis	S. Typhimurium	S. var monofasica	S. Napoli	Other	ND
			Jen	514	2186	714	11	1234	58
			Feb	395	1601	457	9	1007	43
			Mar	695	1596	419	14	973	36
			Apr	829	1697	504	33	985	43
			May	1114	1752	594	74	1186	47
			Jun	1618	1881	660	183	1345	74
			Jul	2237	2200	606	326	1724	81
			Aug	2434	2529	693	317	1872	71
			Sep	2268	2963	827	307	2255	117
			Oct	1453	2623	768	183	1817	81
			Nov	855	2432	761	49	1337	82
			Dec	600	1891	629	21	990	41
			Total	15012	25351	7632	1527	16725	774

## Sheet: sier-classe
		0-11 mesi	1-5 anni	15-64 anni	6-14 anni	65+ anni	ND	Total
	S. Enteritidis	326	3500	4588	2420	1230	2948	15012
	S. Typhimurium	611	9701	4433	3996	2292	4318	25351
	S. 4,[5],12:i-	232	3125	1147	1380	957	791	7632
	S. Napoli	94	620	207	226	240	140	1527
	Other	581	3753	4517	1643	2911	3320	16725
	ND	39	247	180	101	169	38	774
	Total	1883	20946	15072	9766	7799	11555	67021

## Sheet: sier-sesso
				S. Enteritidis	S. Typhimurium	S. 4,[5],12:i-	S. Napoli	Other	ND	Total
			F	7393	11480	3113	656	7759	281	30682
			M	7164	13032	3525	767	7938	295	32721
			ND	455	839	994	104	1028	198	3618
			Total	15012	25351	7632	1527	16725	774	67021

## Sheet: sierotipi
	S. Typhimurium	S. Enteritidis	S. 4,[5],12:i-	S. Napoli	Other	ND	Total
2000	1817	2404		44	1550		5815
2001	2552	1345		52	1743		5692
2002	2346	1445		54	1230		5075
2003	2431	2291	54	72	1311		6159
2004	2110	1638	149	111	1114		5122
2005	1908	874	127	68	842		3819
2006	1643	1035	159	79	829		3745
2007	1650	752	129	62	781		3374
2008	1471	582	193	44	882		3172
2009	2021	731	821	161	1279		5013
2010	1977	582	1029	181	1443	339	5551
2011	1417	527	1380	208	1324	91	4947
2012	1233	428	1995	190	1256	152	5254
2013	775	378	1596	201	1141	192	4283
Total	25351	15012	7632	1527	16725	774	67021

## Sheet: DB_salmo
Municipality_code	Gender	AGEgroup	Year	Month	Serovar
15078	F	15-64 anni	2010	1	Other
	F	15-64 anni	2010	1	S. Typhimurium
	F	15-64 anni	2010	1	Other
15078	F	15-64 anni	2010	1	Other
	M	65+ anni	2010	1	Other
16077	M	6-14 anni	2010	1	S. Typhimurium
	NON NOTO	1-5 anni	2010	1	S. Typhimurium
	NON NOTO	1-5 anni	2010	1	S. Typhimurium
	NON NOTO	15-64 anni	2010	1	ND
	NON NOTO	15-64 anni	2010	1	Other
	M	6-14 anni	2010	1	S. Typhimurium
27012	M	1-5 anni	2010	1	S. Typhimurium
46017	M	1-5 anni	2010	1	Other
	M	65+ anni	2010	1	S. Enteritidis
42046	F	6-14 anni	2010	1	S. var monofasica
	F	NON NOTA	2010	1	S. Typhimurium
	NON NOTO	NON NOTA	2010	1	S. Typhimurium
	F	65+ anni	2010	1	S. Typhimurium
15087	M	1-5 anni	2010	1	S. var monofasica
4003	M	1-5 anni	2010	1	S. Typhimurium
	F	NON NOTA	2010	1	Other
	F	6-14 anni	2010	1	S. Typhimurium
	M	1-5 anni	2010	1	S. var monofasica
21098	M	1-5 anni	2010	1	S. Typhimurium
17021	NON NOTO	1-5 anni	2010	1	ND
	NON NOTO	15-64 anni	2010	1	ND
19094	M	6-14 anni	2010	1	S. Typhimurium
26024	M	1-5 anni	2010	1	S. var monofasica
	F	6-14 anni	2010	1	S. Typhimurium
	M	6-14 anni	2010	1	S. Typhimurium
15204	M	65+ anni	2010	1	Other
1191	M	15-64 anni	2010	1	S. Typhimurium
4116	F	15-64 anni	2010	1	S. Typhimurium
12050	M	1-5 anni	2010	1	S. Typhimurium
4232	M	1-5 anni	2010	1	S. Typhimurium
16218	M	65+ anni	2010	1	S. Typhimurium
	F	15-64 anni	2000	1	S. Typhimurium
16024	M	15-64 anni	2000	1	S. Typhimurium
16024	F	1-5 anni	2000	1	S. Enteritidis
21044	F	15-64 anni	2000	1	Other
15012	F	6-14 anni	2000	1	Other
15012	F	6-14 anni	2000	1	Other
15184	M	6-14 anni	2000	1	Other
15058	M	NON NOTA	2000	1	Other
15012	M	NON NOTA	2000	1	S. Typhimurium
	M	15-64 anni	2000	1	Other
	M	6-14 anni	2000	1	S. Typhimurium
	F	15-64 anni	2000	1	S. Enteritidis
	F	1-5 anni	2000	1	S. Typhimurium
15182	M	1-5 anni	2000	1	Other
15211	F	NON NOTA	2000	1	S. Typhimurium
	F	NON NOTA	2000	1	S. Enteritidis
47014	M	NON NOTA	2000	1	S. Typhimurium
	m	1-5 anni	2000	1	Other
	M	NON NOTA	2000	1	S. Enteritidis
	F	NON NOTA	2000	1	S. Typhimurium
	F	NON NOTA	2000	1	S. Typhimurium
	m	NON NOTA	2000	1	S. Typhimurium
	M	NON NOTA	2000	1	Other
	f	0-11 mesi	2000	1	S. Typhimurium
	m	NON NOTA	2000	1	S. Typhimurium
	f	NON NOTA	2000	1	Other
	F	NON NOTA	2000	1	S. Enteritidis
	F	NON NOTA	2000	1	Other
	F	NON NOTA	2000	1	Other
	M	NON NOTA	2000	1	S. Typhimurium
	M	NON NOTA	2000	1	S. Typhimurium
	M	NON NOTA	2000	1	S. Typhimurium
14060	F	1-5 anni	2000	1	S. Typhimurium
	m	NON NOTA	2000	1	S. Typhimurium
	f	NON NOTA	2000	1	S. Enteritidis
	m	NON NOTA	2000	1	S. Enteritidis
	f	NON NOTA	2000	1	S. Enteritidis
	f	NON NOTA	2000	1	S. Enteritidis
	m	NON NOTA	2000	1	S. Enteritidis
	m	NON NOTA	2000	1	S. Typhimurium
	f	NON NOTA	2000	1	S. Typhimurium
	m	NON NOTA	2000	1	S. Enteritidis
	m	NON NOTA	2000	1	S. Enteritidis
	m	NON NOTA	2000	1	S. Enteritidis
	m	NON NOTA	2000	1	S. Enteritidis
	f	NON NOTA	2000	1	S. Typhimurium
	f	NON NOTA	2000	1	S. Typhimurium
	m	NON NOTA	2000	1	Other
	f	NON NOTA	2000	1	Other
7003	F	1-5 anni	2000	1	S. Typhimurium
7003	F	1-5 anni	2000	1	S. Typhimurium
1059	M	1-5 anni	2000	1	S. Typhimurium
52012	F	NON NOTA	2000	1	S. Typhimurium
94010	M	15-64 anni	2000	1	S. Typhimurium
	F	1-5 anni	2000	1	S. Typhimurium
	M	NON NOTA	2000	1	S. Enteritidis
	F	1-5 anni	2000	1	Other
1171	F	1-5 anni	2000	1	S. Typhimurium
	F	15-64 anni	2000	1	Other
	M	1-5 anni	2000	1	S. Enteritidis
1164	M	65+ anni	2000	1	S. Typhimurium
12013	F	1-5 anni	2000	1	S. Typhimurium
16169	M	1-5 anni	2000	1	S. Enteritidis
	M	6-14 anni	2000	1	S. Typhimurium
16128	M	15-64 anni	2000	1	S. Enteritidis
	F	NON NOTA	2000	1	S. Enteritidis
	F	6-14 anni	2000	1	Other
	F	NON NOTA	2000	1	S. Enteritidis
7066	F	1-5 anni	2000	1	S. Enteritidis
7066	F	1-5 anni	2000	1	S. Enteritidis
1292	F	15-64 anni	2000	1	Other
	m	NON NOTA	2000	1	S. Typhimurium
	m	NON NOTA	2000	1	S. Typhimurium
	m	NON NOTA	2000	1	Other
	f	NON NOTA	2000	1	Other
	F	NON NOTA	2000	1	S. Typhimurium
	f	1-5 anni	2000	1	Other
	M	1-5 anni	2000	1	Other
13075	F	15-64 anni	2000	1	S. Typhimurium
	F	NON NOTA	2000	1	Other
	M	NON NOTA	2000	1	Other
	NON NOTO	15-64 anni	2000	1	Other
	F	NON NOTA	2000	1	S. Typhimurium
	M	NON NOTA	2000	1	S. Typhimurium
105018	M	15-64 anni	2000	1	Other
	m	NON NOTA	2000	1	Other
15146	F	1-5 anni	2000	1	S. Enteritidis
15002	M	1-5 anni	2000	1	S. Typhimurium
15130	F	1-5 anni	2000	1	Other
46009	F	1-5 anni	2000	1	Other
22022	M	15-64 anni	2000	1	S. Typhimurium
64116	F	6-14 anni	2000	1	Other
21051	F	1-5 anni	2000	1	S. Enteritidis
	F	1-5 anni	2000	1	S. Typhimurium
	F	NON NOTA	2000	1	S. Enteritidis
	M	NON NOTA	2000	1	S. Enteritidis
22006	F	15-64 anni	2000	1	Other
1013	M	15-64 anni	2000	1	Other
91009	M	NON NOTA	2000	1	Other
91009	F	NON NOTA	2000	1	Other
4168	F	NON NOTA	2000	1	Other
	M	NON NOTA	2000	1	Other
	F	NON NOTA	2000	1	S. Enteritidis
	F	65+ anni	2000	1	S. Typhimurium
90064	F	15-64 anni	2000	1	S. Enteritidis
90003	M	15-64 anni	2000	1	Other
	f	NON NOTA	2000	1	S. Enteritidis
	f	NON NOTA	2000	1	S. Enteritidis
46035	F	1-5 anni	2000	1	S. Enteritidis
52012	M	6-14 anni	2000	1	S. Enteritidis
52012	M	1-5 anni	2000	1	S. Enteritidis
	M	NON NOTA	2000	1	S. Typhimurium
	F	NON NOTA	2000	1	S. Enteritidis
15062	M	6-14 anni	2000	1	S. Enteritidis
	M	15-64 anni	2000	1	S. Typhimurium
	M	1-5 anni	2000	1	S. Typhimurium
	M	6-14 anni	2000	1	Other
	M	NON NOTA	2000	1	Other
47014	M	15-64 anni	2000	1	S. Typhimurium
47014	F	1-5 anni	2000	1	S. Typhimurium
	f	NON NOTA	2000	1	Other
	F	6-14 anni	2000	1	S. Typhimurium
	F	NON NOTA	2000	1	Other
	F	15-64 anni	2000	1	Other
	M	NON NOTA	2000	1	S. Typhimurium
	M	NON NOTA	2000	1	S. Typhimurium
	F	1-5 anni	2000	1	S. Enteritidis
	f	NON NOTA	2000	1	S. Enteritidis
	F	15-64 anni	2000	1	S. Enteritidis
	M	NON NOTA	2000	1	Other
	M	NON NOTA	2000	1	S. Typhimurium
	M	NON NOTA	2000	1	S. Enteritidis
54039	F	1-5 anni	2000	1	S. Typhimurium
1219	M	6-14 anni	2000	1	S. Typhimurium
	f	NON NOTA	2000	1	S. Enteritidis
	M	NON NOTA	2000	1	S. Enteritidis
	M	6-14 anni	2000	1	S. Typhimurium
90003	F	15-64 anni	2000	1	Other
	M	NON NOTA	2000	1	Other
	F	65+ anni	2000	1	S. Enteritidis
	F	NON NOTA	2000	1	S. Typhimurium
	M	NON NOTA	2000	1	S. Typhimurium
	M	1-5 anni	2000	1	S. Typhimurium
52022	M	1-5 anni	2000	1	Other
	M	NON NOTA	2000	1	S. Enteritidis
	M	1-5 anni	2000	1	S. Enteritidis
	m	NON NOTA	2000	1	S. Typhimurium
	M	15-64 anni	2000	1	Other
	F	1-5 anni	2000	1	S. Typhimurium
	M	NON NOTA	2000	1	S. Enteritidis
35024	M	1-5 anni	2000	1	S. Typhimurium
	M	6-14 anni	2000	1	S. Typhimurium
	M	6-14 anni	2000	1	S. Enteritidis
	F	1-5 anni	2000	1	S. Enteritidis
	M	1-5 anni	2000	1	S. Enteritidis
22205	F	1-5 anni	2000	1	S. Enteritidis
	f	NON NOTA	2000	1	Other
	m	NON NOTA	2000	1	S. Enteritidis
	M	15-64 anni	2000	1	S. Enteritidis
	F	15-64 anni	2000	1	S. Enteritidis
91044	M	15-64 anni	2000	1	Other
17078	M	1-5 anni	2000	1	S. Typhimurium
	F	NON NOTA	2000	1	Other
	F	15-64 anni	2000	1	Other
	F	1-5 anni	2000	1	S. Typhimurium
	M	65+ anni	2000	1	Other
	F	NON NOTA	2000	1	S. Typhimurium
70078	M	15-64 anni	2000	1	Other
22117	M	6-14 anni	2000	1	S. Typhimurium
	F	15-64 anni	2000	1	Other
	f	NON NOTA	2000	1	S. Typhimurium
	M	NON NOTA	2000	1	S. Typhimurium
22139	F	15-64 anni	2000	1	Other
	F	1-5 anni	2000	1	S. Typhimurium
1090	F	6-14 anni	2000	1	Other
	M	6-14 anni	2000	1	S. Enteritidis
	f	NON NOTA	2000	1	Other
52012	M	6-14 anni	2000	1	S. Typhimurium
	M	1-5 anni	2000	1	S. Typhimurium
	M	1-5 anni	2000	1	Other
	f	NON NOTA	2000	1	S. Typhimurium
5001	M	15-64 anni	2000	1	S. Enteritidis
5001	F	15-64 anni	2000	1	S. Enteritidis
	F	6-14 anni	2000	1	S. Typhimurium
	F	NON NOTA	2000	1	Other
14066	F	NON NOTA	2000	1	S. Enteritidis
1156	M	65+ anni	2000	1	S. Typhimurium
	F	15-64 anni	2000	1	S. Enteritidis
35028	M	6-14 anni	2000	1	S. Enteritidis
95038	F	NON NOTA	2000	1	Other
	M	NON NOTA	2000	1	S. Typhimurium
	M	NON NOTA	2000	1	S. Typhimurium
	F	NON NOTA	2000	1	S. Enteritidis
5001	F	1-5 anni	2000	1	S. Enteritidis
90064	F	1-5 anni	2000	1	S. Enteritidis
95088	F	1-5 anni	2000	1	S. Typhimurium
	F	1-5 anni	2000	1	S. Enteritidis
22205	M	1-5 anni	2000	1	Other
	f	NON NOTA	2000	1	S. Enteritidis
	F	NON NOTA	2000	1	Other
22050	M	6-14 anni	2000	1	S. Enteritidis
70047	F	6-14 anni	2000	1	S. Typhimurium
70047	M	6-14 anni	2000	1	S. Typhimurium
	F	NON NOTA	2000	1	Other
54039	M	65+ anni	2000	1	Other
	F	NON NOTA	2000	1	Other
	F	NON NOTA	2000	1	S. Enteritidis
	M	15-64 anni	2000	1	S. Enteritidis
	F	NON NOTA	2000	1	S. Typhimurium
	M	NON NOTA	2000	1	S. Enteritidis
	M	NON NOTA	2000	1	S. Enteritidis
	F	NON NOTA	2000	1	S. Enteritidis
	M	65+ anni	2000	1	S. Typhimurium
	NON NOTO	65+ anni	2000	1	S. Typhimurium
	F	1-5 anni	2000	1	Other
	m	NON NOTA	2000	1	S. Typhimurium
	F	NON NOTA	2000	1	S. Typhimurium
2131	M	65+ anni	2000	1	S. Enteritidis
	M	NON NOTA	2000	1	S. Enteritidis
	m	NON NOTA	2000	1	S. Enteritidis
	M	NON NOTA	2000	1	S. Typhimurium
70078	M	15-64 anni	2000	1	Other
	M	NON NOTA	2000	1	S. Typhimurium
	F	65+ anni	2000	1	S. Typhimurium
1292	F	15-64 anni	2000	1	Other
	F	NON NOTA	2000	1	S. Typhimurium
	NON NOTO	NON NOTA	2000	1	S. Typhimurium
54026	F	1-5 anni	2000	1	Other
	F	15-64 anni	2000	1	Other
22205	M	15-64 anni	2000	1	S. Typhimurium
	M	NON NOTA	2000	1	Other
	M	NON NOTA	2000	1	Other
	F	NON NOTA	2000	1	S. Typhimurium
35028	F	15-64 anni	2000	1	S. Enteritidis
35028	M	1-5 anni	2000	1	S. Typhimurium
	F	NON NOTA	2000	1	Other
	F	NON NOTA	2000	1	S. Enteritidis
47014	M	1-5 anni	2000	1	Other
	M	15-64 anni	2000	1	Other
22161	F	6-14 anni	2000	1	S. Typhimurium
	f	NON NOTA	2000	1	S. Enteritidis
21077	F	6-14 anni	2000	1	Other
	M	6-14 anni	2000	1	Other
	M	NON NOTA	2000	1	S. Enteritidis
	F	6-14 anni	2000	1	Other
17078	F	1-5 anni	2000	1	S. Typhimurium
	f	NON NOTA	2000	1	S. Typhimurium
	f	NON NOTA	2000	1	S. Typhimurium
	F	15-64 anni	2000	1	Other
21017	M	6-14 anni	2000	1	Other
	F	15-64 anni	2000	1	S. Enteritidis
2131	M	1-5 anni	2000	1	S. Typhimurium
14018	F	65+ anni	2000	1	S. Typhimurium
21011	F	65+ anni	2000	1	Other
13075	F	1-5 anni	2000	1	S. Typhimurium
	m	NON NOTA	2000	1	S. Typhimurium
	M	6-14 anni	2000	1	S. Enteritidis
	F	1-5 anni	2000	1	Other
	F	NON NOTA	2000	1	S. Enteritidis
	M	NON NOTA	2000	1	S. Typhimurium
	F	NON NOTA	2000	1	S. Enteritidis
	F	NON NOTA	2000	1	Other
	M	NON NOTA	2000	1	S. Enteritidis
36005	F	15-64 anni	2000	1	S. Typhimurium
	M	15-64 anni	2000	1	S. Typhimurium
	M	6-14 anni	2000	1	Other
	f	NON NOTA	2000	1	S. Typhimurium
	M	15-64 anni	2000	1	Other
	f	NON NOTA	2000	1	S. Enteritidis
	M	1-5 anni	2000	2	S. Typhimurium
7074	M	65+ anni	2000	2	S. Typhimurium
7074	M	65+ anni	2000	2	S. Typhimurium
1164	M	65+ anni	2000	2	S. Typhimurium
12127	NON NOTO	NON NOTA	2000	2	S. Typhimurium
12070	M	NON NOTA	2000	2	S. Typhimurium
12040	M	NON NOTA	2000	2	Other
	m	6-14 anni	2000	2	S. Typhimurium
12026	M	NON NOTA	2000	2	S. Typhimurium
	M	NON NOTA	2000	2	S. Typhimurium
15010	F	15-64 anni	2000	2	S. Typhimurium
53018	M	1-5 anni	2000	2	S. Enteritidis
	f	NON NOTA	2000	2	S. Typhimurium
22139	M	1-5 anni	2000	2	Other
	F	NON NOTA	2000	2	S. Typhimurium
16192	F	1-5 anni	2000	2	S. Typhimurium
	F	NON NOTA	2000	2	Other
	M	6-14 anni	2000	2	Other
	m	NON NOTA	2000	2	S. Enteritidis
	M	6-14 anni	2000	2	S. Enteritidis
1272	M	1-5 anni	2000	2	S. Typhimurium
48017	M	1-5 anni	2000	2	S. Typhimurium
	NON NOTO	NON NOTA	2000	2	S. Typhimurium
	f	NON NOTA	2000	2	S. Typhimurium
	M	6-14 anni	2000	2	S. Enteritidis
	F	1-5 anni	2000	2	Other
	M	0-11 mesi	2000	2	S. Typhimurium
13215	F	1-5 anni	2000	2	S. Typhimurium
	f	NON NOTA	2000	2	S. Typhimurium
70042	M	15-64 anni	2000	2	Other
	F	0-11 mesi	2000	2	S. Enteritidis
15011	M	6-14 anni	2000	2	S. Enteritidis
	M	1-5 anni	2000	2	Other
93003	F	15-64 anni	2000	2	Other
	M	65+ anni	2000	2	S. Enteritidis
	F	NON NOTA	2000	2	Other
	M	NON NOTA	2000	2	S. Typhimurium
	F	15-64 anni	2000	2	Other
22205	M	1-5 anni	2000	2	Other
15026	M	1-5 anni	2000	2	Other
15012	NON NOTO	1-5 anni	2000	2	Other
15012	M	1-5 anni	2000	2	Other
35033	F	15-64 anni	2000	2	S. Typhimurium
	F	NON NOTA	2000	2	Other
	M	0-11 mesi	2000	2	S. Enteritidis
	f	NON NOTA	2000	2	Other
	F	NON NOTA	2000	2	S. Enteritidis
	m	6-14 anni	2000	2	S. Typhimurium
	M	6-14 anni	2000	2	S. Typhimurium
	F	1-5 anni	2000	2	S. Typhimurium
	M	NON NOTA	2000	2	Other
	M	1-5 anni	2000	2	S. Typhimurium
	f	NON NOTA	2000	2	S. Typhimurium
	m	NON NOTA	2000	2	S. Typhimurium
	F	1-5 anni	2000	2	Other
	M	NON NOTA	2000	2	Other
	M	1-5 anni	2000	2	S. Typhimurium
	M	1-5 anni	2000	2	Other
47020	M	NON NOTA	2000	2	Other
22205	M	1-5 anni	2000	2	Other
	f	NON NOTA	2000	2	S. Typhimurium
	m	NON NOTA	2000	2	Other
	F	6-14 anni	2000	2	S. Typhimurium
48017	M	6-14 anni	2000	2	Other
	M	NON NOTA	2000	2	S. Typhimurium
	F	65+ anni	2000	2	Other
	m	NON NOTA	2000	2	S. Enteritidis
53018	F	1-5 anni	2000	2	S. Typhimurium
	f	NON NOTA	2000	2	S. Typhimurium
70029	M	15-64 anni	2000	2	Other
	f	NON NOTA	2000	2	S. Enteritidis
	f	NON NOTA	2000	2	S. Typhimurium
	m	NON NOTA	2000	2	S. Enteritidis
	m	NON NOTA	2000	2	S. Typhimurium
	f	NON NOTA	2000	2	S. Enteritidis
	m	NON NOTA	2000	2	Other
	f	NON NOTA	2000	2	Other
	m	NON NOTA	2000	2	Other
	f	NON NOTA	2000	2	S. Typhimurium
	f	NON NOTA	2000	2	S. Typhimurium
	f	NON NOTA	2000	2	S. Typhimurium
	f	NON NOTA	2000	2	S. Typhimurium
	f	NON NOTA	2000	2	S. Typhimurium
	F	15-64 anni	2000	2	Other
	f	NON NOTA	2000	2	S. Enteritidis
	m	NON NOTA	2000	2	S. Enteritidis
	m	NON NOTA	2000	2	Other
	m	NON NOTA	2000	2	S. Enteritidis
	f	NON NOTA	2000	2	S. Enteritidis
	m	NON NOTA	2000	2	S. Enteritidis
	f	NON NOTA	2000	2	S. Typhimurium
	M	NON NOTA	2000	2	S. Typhimurium
	M	NON NOTA	2000	2	S. Enteritidis
	M	NON NOTA	2000	2	S. Typhimurium
	M	NON NOTA	2000	2	S. Typhimurium
	M	0-11 mesi	2000	2	Other
	F	6-14 anni	2000	2	S. Typhimurium
	f	NON NOTA	2000	2	Other
21007	F	1-5 anni	2000	2	S. Typhimurium
	F	1-5 anni	2000	2	S. Typhimurium
	M	NON NOTA	2000	2	S. Typhimurium
32006	M	0-11 mesi	2000	2	Other
	F	6-14 anni	2000	2	Other
	F	NON NOTA	2000	2	S. Typhimurium
	m	NON NOTA	2000	2	S. Typhimurium
	m	NON NOTA	2000	2	S. Typhimurium
1265	M	1-5 anni	2000	2	Other
22205	M	6-14 anni	2000	2	S. Typhimurium
	f	NON NOTA	2000	2	S. Typhimurium
	NON NOTO	NON NOTA	2000	2	S. Typhimurium
	NON NOTO	NON NOTA	2000	2	S. Enteritidis
15041	M	6-14 anni	2000	2	S. Typhimurium
12070	F	15-64 anni	2000	2	Other
53018	F	6-14 anni	2000	2	S. Enteritidis
	f	NON NOTA	2000	2	S. Typhimurium
	f	NON NOTA	2000	2	S. Enteritidis
	F	NON NOTA	2000	2	S. Enteritidis
	m	6-14 anni	2000	2	Other
21007	F	15-64 anni	2000	2	Other
35020	M	65+ anni	2000	2	Other
	F	NON NOTA	2000	2	Other
	m	NON NOTA	2000	2	S. Enteritidis
	m	NON NOTA	2000	2	S. Typhimurium
	M	NON NOTA	2000	2	S. Enteritidis
53018	F	1-5 anni	2000	2	S. Enteritidis
	M	15-64 anni	2000	2	Other
	NON NOTO	NON NOTA	2000	2	S. Typhimurium
	M	1-5 anni	2000	2	S. Typhimurium
17103	F	1-5 anni	2000	2	S. Typhimurium
	m	NON NOTA	2000	2	S. Typhimurium
	M	NON NOTA	2000	2	Other
54002	M	15-64 anni	2000	2	S. Typhimurium
	M	0-11 mesi	2000	2	Other
	F	1-5 anni	2000	2	S. Typhimurium
	M	15-64 anni	2000	2	S. Enteritidis
	F	15-64 anni	2000	2	S. Enteritidis
90069	F	1-5 anni	2000	2	S. Enteritidis
22205	F	15-64 anni	2000	2	Other
22205	F	15-64 anni	2000	2	S. Typhimurium
	M	NON NOTA	2000	2	Other
22062	M	15-64 anni	2000	2	S. Typhimurium
22104	M	15-64 anni	2000	2	S. Typhimurium
	m	NON NOTA	2000	2	Other
	m	NON NOTA	2000	2	S. Typhimurium
15058	F	1-5 anni	2000	2	S. Typhimurium
15058	F	1-5 anni	2000	2	S. Typhimurium
	F	6-14 anni	2000	2	Other
	M	NON NOTA	2000	2	S. Enteritidis
49007	M	NON NOTA	2000	2	Other
49009	M	NON NOTA	2000	2	S. Typhimurium
17088	M	15-64 anni	2000	2	Other
	F	15-64 anni	2000	2	Other
	M	15-64 anni	2000	2	S. Typhimurium
22161	M	1-5 anni	2000	2	S. Enteritidis
	m	NON NOTA	2000	2	Other
21051	M	1-5 anni	2000	2	S. Enteritidis
	M	15-64 anni	2000	2	S. Typhimurium
108027	F	NON NOTA	2000	2	Other
	M	NON NOTA	2000	2	Other
	F	NON NOTA	2000	2	S. Enteritidis
16051	M	15-64 anni	2000	2	S. Enteritidis
21080	M	6-14 anni	2000	2	S. Enteritidis
	M	NON NOTA	2000	2	Other
94030	F	1-5 anni	2000	2	S. Typhimurium
53018	M	15-64 anni	2000	2	S. Enteritidis
	f	NON NOTA	2000	2	Other
	f	NON NOTA	2000	2	Other
16108	M	1-5 anni	2000	2	S. Typhimurium
	m	1-5 anni	2000	2	Other
	F	65+ anni	2000	2	Other
	M	NON NOTA	2000	2	Other
15038	F	15-64 anni	2000	2	S. Enteritidis
21051	M	NON NOTA	2000	2	S. Enteritidis
21051	M	6-14 anni	2000	2	Other
	f	NON NOTA	2000	2	S. Typhimurium
	f	NON NOTA	2000	2	S. Typhimurium
	NON NOTO	15-64 anni	2000	2	Other
94037	M	1-5 anni	2000	2	Other
	NON NOTO	NON NOTA	2000	2	S. Typhimurium
	M	0-11 mesi	2000	2	S. Typhimurium
	m	NON NOTA	2000	2	S. Enteritidis
	m	NON NOTA	2000	2	Other
15130	M	1-5 anni	2000	3	Other
13061	F	0-11 mesi	2000	3	S. Enteritidis
15201	F	1-5 anni	2000	3	S. Typhimurium
21051	F	6-14 anni	2000	3	S. Enteritidis
	m	NON NOTA	2000	3	S. Typhimurium
	f	NON NOTA	2000	3	S. Typhimurium
	f	NON NOTA	2000	3	S. Enteritidis
15007	F	15-64 anni	2000	3	Other
15026	F	1-5 anni	2000	3	Other
15182	F	1-5 anni	2000	3	S. Typhimurium
15062	M	1-5 anni	2000	3	S. Enteritidis
	M	15-64 anni	2000	3	S. Typhimurium
	M	15-64 anni	2000	3	S. Enteritidis
47001	F	15-64 anni	2000	3	S. Typhimurium
	F	6-14 anni	2000	3	S. Typhimurium
22001	F	65+ anni	2000	3	Other
90067	M	1-5 anni	2000	3	Other
	M	NON NOTA	2000	3	Other
	F	6-14 anni	2000	3	Other
35024	F	6-14 anni	2000	3	S. Enteritidis
	F	0-11 mesi	2000	3	S. Typhimurium
27042	f	NON NOTA	2000	3	S. Typhimurium
	F	6-14 anni	2000	3	Other
	F	NON NOTA	2000	3	S. Enteritidis
	F	NON NOTA	2000	3	S. Enteritidis
	m	NON NOTA	2000	3	S. Typhimurium
16126	M	0-11 mesi	2000	3	S. Typhimurium
35024	M	1-5 anni	2000	3	S. Enteritidis
22104	F	1-5 anni	2000	3	S. Typhimurium
22104	F	1-5 anni	2000	3	S. Typhimurium
	NON NOTO	NON NOTA	2000	3	S. Typhimurium
	M	1-5 anni	2000	3	Other
	M	NON NOTA	2000	3	S. Enteritidis
54039	F	1-5 anni	2000	3	S. Typhimurium
1116	F	15-64 anni	2000	3	Other
70078	F	15-64 anni	2000	3	S. Typhimurium
21087	M	6-14 anni	2000	3	S. Enteritidis
21051	F	65+ anni	2000	3	S. Enteritidis
	M	NON NOTA	2000	3	S. Enteritidis
	M	NON NOTA	2000	3	S. Enteritidis
	F	NON NOTA	2000	3	S. Enteritidis
	f	NON NOTA	2000	3	S. Enteritidis
47017	M	1-5 anni	2000	3	S. Typhimurium
	F	65+ anni	2000	3	Other
21087	F	6-14 anni	2000	3	S. Enteritidis
	F	NON NOTA	2000	3	Other
12133	F	1-5 anni	2000	3	S. Typhimurium
	f	NON NOTA	2000	3	S. Typhimurium
	NON NOTO	NON NOTA	2000	3	S. Typhimurium
15099	F	NON NOTA	2000	3	Other
1139	F	15-64 anni	2000	3	S. Typhimurium
	F	NON NOTA	2000	3	S. Enteritidis
	M	NON NOTA	2000	3	S. Enteritidis
	M	NON NOTA	2000	3	S. Enteritidis
	M	NON NOTA	2000	3	S. Enteritidis
	M	NON NOTA	2000	3	S. Enteritidis
	F	NON NOTA	2000	3	S. Enteritidis
	M	15-64 anni	2000	3	S. Typhimurium
	M	1-5 anni	2000	3	S. Typhimurium
	M	NON NOTA	2000	3	Other
17103	F	1-5 anni	2000	3	S. Enteritidis
17103	F	1-5 anni	2000	3	S. Enteritidis
	F	NON NOTA	2000	3	S. Enteritidis
	F	6-14 anni	2000	3	Other
	F	6-14 anni	2000	3	S. Typhimurium
	F	15-64 anni	2000	3	Other
	f	NON NOTA	2000	3	Other
	m	NON NOTA	2000	3	S. Typhimurium
	M	1-5 anni	2000	3	S. Typhimurium
12039	M	65+ anni	2000	3	S. Enteritidis
13075	F	6-14 anni	2000	3	S. Enteritidis
1276	F	6-14 anni	2000	3	Other
15243	F	1-5 anni	2000	3	S. Typhimurium
	F	1-5 anni	2000	3	Other
	F	1-5 anni	2000	3	S. Enteritidis
	F	65+ anni	2000	3	Other
	F	6-14 anni	2000	3	Other
	M	NON NOTA	2000	3	S. Enteritidis
	M	NON NOTA	2000	3	S. Enteritidis
	m	1-5 anni	2000	3	S. Enteritidis
	M	NON NOTA	2000	3	Other
	M	NON NOTA	2000	3	S. Typhimurium
	M	1-5 anni	2000	3	S. Typhimurium
	NON NOTO	NON NOTA	2000	3	Other
35024	F	15-64 anni	2000	3	S. Enteritidis
35024	F	15-64 anni	2000	3	S. Enteritidis
	m	1-5 anni	2000	3	Other
	M	1-5 anni	2000	3	S. Typhimurium
	M	NON NOTA	2000	3	S. Enteritidis
93032	M	6-14 anni	2000	3	S. Enteritidis
	F	1-5 anni	2000	3	S. Typhimurium
22104	M	6-14 anni	2000	3	S. Typhimurium
22104	F	15-64 anni	2000	3	S. Typhimurium
	NON NOTO	65+ anni	2000	3	S. Enteritidis
	M	NON NOTA	2000	3	Other
12127	F	6-14 anni	2000	3	S. Typhimurium
	f	NON NOTA	2000	3	S. Enteritidis
	f	65+ anni	2000	3	Other
94034	M	6-14 anni	2000	3	S. Typhimurium
22104	M	0-11 mesi	2000	3	S. Typhimurium
17147	M	15-64 anni	2000	3	S. Enteritidis
	M	NON NOTA	2000	3	S. Enteritidis
58091	M	1-5 anni	2000	3	Other
90064	F	1-5 anni	2000	3	Other
22205	M	0-11 mesi	2000	3	S. Enteritidis
	f	NON NOTA	2000	3	S. Typhimurium
	m	NON NOTA	2000	3	S. Typhimurium
	f	NON NOTA	2000	3	S. Typhimurium
	m	NON NOTA	2000	3	S. Typhimurium
	M	1-5 anni	2000	3	S. Enteritidis
35023	F	1-5 anni	2000	3	S. Typhimurium
	F	NON NOTA	2000	3	S. Enteritidis
1219	F	1-5 anni	2000	3	S. Typhimurium
	F	15-64 anni	2000	3	S. Enteritidis
22199	F	0-11 mesi	2000	3	Other
94023	M	15-64 anni	2000	3	S. Enteritidis
22104	M	6-14 anni	2000	3	S. Typhimurium
	F	NON NOTA	2000	3	S. Enteritidis
	F	NON NOTA	2000	3	S. Typhimurium
	F	NON NOTA	2000	3	Other
	f	NON NOTA	2000	3	S. Enteritidis
	m	NON NOTA	2000	3	S. Enteritidis
	f	NON NOTA	2000	3	S. Enteritidis
	m	6-14 anni	2000	3	S. Typhimurium
	f	NON NOTA	2000	3	Other
	F	NON NOTA	2000	3	Other
105004	F	6-14 anni	2000	3	S. Typhimurium
15038	F	15-64 anni	2000	3	S. Enteritidis
22050	F	1-5 anni	2000	3	S. Typhimurium
	F	NON NOTA	2000	3	S. Typhimurium
35005	F	1-5 anni	2000	3	S. Enteritidis
	m	NON NOTA	2000	3	S. Enteritidis
15146	F	1-5 anni	2000	3	S. Typhimurium
53016	F	1-5 anni	2000	3	S. Typhimurium
	M	NON NOTA	2000	3	S. Enteritidis
105017	M	15-64 anni	2000	3	Other
22205	F	65+ anni	2000	3	Other
	F	NON NOTA	2000	3	S. Typhimurium
1237	M	1-5 anni	2000	3	S. Typhimurium
16024	F	15-64 anni	2000	3	S. Typhimurium
35023	F	1-5 anni	2000	3	S. Typhimurium
22104	M	1-5 anni	2000	3	S. Typhimurium
	F	NON NOTA	2000	3	S. Enteritidis
22104	M	1-5 anni	2000	3	Other
	M	6-14 anni	2000	3	S. Typhimurium
	m	NON NOTA	2000	3	S. Enteritidis
	M	NON NOTA	2000	3	S. Enteritidis
1058	F	65+ anni	2000	3	S. Enteritidis
	NON NOTO	NON NOTA	2000	3	S. Typhimurium
35020	F	15-64 anni	2000	3	S. Enteritidis
	M	6-14 anni	2000	3	Other
	M	NON NOTA	2000	3	Other
35033	M	1-5 anni	2000	3	Other
	M	1-5 anni	2000	3	S. Enteritidis
	F	1-5 anni	2000	3	Other
52028	F	1-5 anni	2000	3	S. Typhimurium
	M	NON NOTA	2000	3	S. Typhimurium
	F	NON NOTA	2000	3	Other
	F	NON NOTA	2000	3	S. Typhimurium
	F	NON NOTA	2000	3	S. Typhimurium
	M	65+ anni	2000	3	Other
	M	15-64 anni	2000	3	Other
16108	F	15-64 anni	2000	3	Other
	f	NON NOTA	2000	3	S. Enteritidis
54039	M	6-14 anni	2000	3	Other
1090	F	65+ anni	2000	3	Other
1219	F	15-64 anni	2000	3	Other
	M	NON NOTA	2000	3	Other
22161	F	1-5 anni	2000	3	S. Typhimurium
16210	M	1-5 anni	2000	3	S. Enteritidis
	F	NON NOTA	2000	3	S. Typhimurium
22104	F	1-5 anni	2000	3	Other
22104	F	1-5 anni	2000	3	Other
22062	M	15-64 anni	2000	3	S. Enteritidis
48043	F	65+ anni	2000	3	Other
20045	M	1-5 anni	2000	3	S. Enteritidis
27021	F	NON NOTA	2000	3	Other
	M	1-5 anni	2000	3	S. Typhimurium
	M	65+ anni	2000	3	S. Enteritidis
	m	NON NOTA	2000	3	S. Enteritidis
	m	NON NOTA	2000	3	S. Enteritidis
	M	6-14 anni	2000	3	Other
22022	M	15-64 anni	2000	3	Other
22064	F	15-64 anni	2000	3	S. Enteritidis
22064	M	15-64 anni	2000	3	S. Enteritidis
22064	F	15-64 anni	2000	3	S. Enteritidis
22064	M	15-64 anni	2000	3	S. Enteritidis
12033	M	15-64 anni	2000	3	S. Enteritidis
22064	M	15-64 anni	2000	3	S. Enteritidis
22121	M	15-64 anni	2000	3	S. Enteritidis
	F	15-64 anni	2000	3	Other
	M	NON NOTA	2000	3	S. Typhimurium
12139	F	6-14 anni	2000	3	Other
	f	NON NOTA	2000	3	S. Enteritidis
22213	F	15-64 anni	2000	3	S. Enteritidis
	F	NON NOTA	2000	3	Other
	F	15-64 anni	2000	3	S. Enteritidis
	M	15-64 anni	2000	3	Other
22064	M	15-64 anni	2000	3	S. Enteritidis
22067	F	15-64 anni	2000	3	S. Enteritidis
22104	F	1-5 anni	2000	3	S. Typhimurium
	m	NON NOTA	2000	3	S. Enteritidis
	M	NON NOTA	2000	3	S. Typhimurium
	F	NON NOTA	2000	3	S. Typhimurium
	f	NON NOTA	2000	3	S. Enteritidis
	m	NON NOTA	2000	3	S. Enteritidis
	m	NON NOTA	2000	3	S. Enteritidis
	f	NON NOTA	2000	3	Other
1059	M	15-64 anni	2000	3	S. Typhimurium
17052	F	1-5 anni	2000	3	S. Typhimurium
	M	NON NOTA	2000	3	Other
105010	M	1-5 anni	2000	3	S. Typhimurium
105010	F	65+ anni	2000	3	Other
22114	M	15-64 anni	2000	3	S. Enteritidis
21051	M	15-64 anni	2000	3	S. Enteritidis
	f	NON NOTA	2000	3	S. Enteritidis
1219	F	15-64 anni	2000	3	S. Typhimurium
	M	15-64 anni	2000	3	S. Enteritidis
90064	F	1-5 anni	2000	3	S. Enteritidis
	F	6-14 anni	2000	3	S. Typhimurium
67041	M	NON NOTA	2000	3	S. Enteritidis
12134	F	6-14 anni	2000	3	Other
	f	NON NOTA	2000	3	S. Enteritidis
	f	NON NOTA	2000	3	S. Enteritidis
	F	NON NOTA	2000	3	Other
	F	NON NOTA	2000	3	Other
58013	F	15-64 anni	2000	3	S. Enteritidis
58013	M	15-64 anni	2000	3	S. Enteritidis
58013	M	15-64 anni	2000	3	S. Enteritidis
87015	F	NON NOTA	2000	3	S. Enteritidis
	NON NOTO	NON NOTA	2000	3	S. Enteritidis
	F	NON NOTA	2000	3	S. Typhimurium
20017	F	15-64 anni	2000	3	S. Typhimurium
	NON NOTO	NON NOTA	2000	3	S. Typhimurium
54039	M	NON NOTA	2000	3	S. Typhimurium
	M	65+ anni	2000	3	S. Typhimurium
58091	F	15-64 anni	2000	3	Other
17166	F	1-5 anni	2000	3	S. Typhimurium
22123	F	1-5 anni	2000	3	Other
	m	NON NOTA	2000	3	S. Enteritidis
	f	NON NOTA	2000	3	S. Enteritidis
	m	NON NOTA	2000	3	Other
	m	NON NOTA	2000	3	S. Enteritidis
	m	NON NOTA	2000	3	S. Enteritidis
	f	NON NOTA	2000	3	S. Typhimurium
	F	NON NOTA	2000	3	Other
	m	NON NOTA	2000	3	Other
	f	NON NOTA	2000	3	S. Enteritidis
	f	NON NOTA	2000	3	S. Typhimurium
	M	NON NOTA	2000	3	S. Enteritidis
	F	NON NOTA	2000	3	Other
	M	NON NOTA	2000	3	Other
	F	NON NOTA	2000	3	Other
	F	NON NOTA	2000	3	S. Typhimurium
	M	NON NOTA	2000	3	S. Typhimurium
	F	NON NOTA	2000	3	S. Typhimurium
	F	NON NOTA	2000	3	Other
	F	NON NOTA	2000	3	S. Typhimurium
	M	NON NOTA	2000	3	Other
	M	NON NOTA	2000	3	S. Enteritidis
	f	NON NOTA	2000	3	S. Enteritidis
	f	NON NOTA	2000	3	S. Enteritidis
	m	NON NOTA	2000	3	S. Enteritidis
	m	NON NOTA	2000	3	S. Enteritidis
	f	NON NOTA	2000	3	Other
	f	NON NOTA	2000	3	S. Enteritidis
	m	NON NOTA	2000	3	S. Enteritidis
	f	NON NOTA	2000	3	S. Enteritidis
	m	NON NOTA	2000	3	S. Typhimurium
	m	NON NOTA	2000	3	Other
	f	NON NOTA	2000	3	S. Enteritidis
	m	NON NOTA	2000	3	S. Enteritidis
	m	NON NOTA	2000	3	Other
	m	NON NOTA	2000	3	Other
	NON NOTO	NON NOTA	2000	3	S. Typhimurium
	m	NON NOTA	2000	3	S. Enteritidis
	M	NON NOTA	2000	3	S. Enteritidis
	m	NON NOTA	2000	3	S. Typhimurium
	m	NON NOTA	2000	3	S. Typhimurium
	M	NON NOTA	2000	3	S. Typhimurium
21008	F	6-14 anni	2000	3	S. Enteritidis
21011	M	15-64 anni	2000	3	Other
	F	NON NOTA	2000	3	Other
13075	M	NON NOTA	2000	3	S. Enteritidis
94017	M	15-64 anni	2000	3	Other
94017	M	15-64 anni	2000	3	Other
22064	M	15-64 anni	2000	3	S. Enteritidis
	f	NON NOTA	2000	3	Other
36023	F	15-64 anni	2000	3	S. Typhimurium
36023	F	15-64 anni	2000	3	S. Typhimurium
36023	F	15-64 anni	2000	3	S. Typhimurium
	m	NON NOTA	2000	3	Other
22150	F	15-64 anni	2000	3	S. Enteritidis
	M	1-5 anni	2000	3	S. Typhimurium
22022	M	1-5 anni	2000	3	S. Typhimurium
	F	15-64 anni	2000	4	S. Typhimurium
	F	15-64 anni	2000	4	Other
26092	M	6-14 anni	2000	4	Other
	NON NOTO	NON NOTA	2000	4	S. Typhimurium
22063	F	15-64 anni	2000	4	S. Enteritidis
48017	M	65+ anni	2000	4	Other
	F	15-64 anni	2000	4	S. Enteritidis
	M	15-64 anni	2000	4	S. Enteritidis
	M	NON NOTA	2000	4	Other
	M	NON NOTA	2000	4	Other
	F	NON NOTA	2000	4	S. Typhimurium
	M	6-14 anni	2000	4	S. Enteritidis
90007	F	15-64 anni	2000	4	S. Enteritidis
94049	M	1-5 anni	2000	4	S. Typhimurium
	F	1-5 anni	2000	4	Other
69093	F	1-5 anni	2000	4	S. Typhimurium
	M	NON NOTA	2000	4	S. Typhimurium
	M	15-64 anni	2000	4	Other
35024	M	1-5 anni	2000	4	S. Typhimurium
35004	F	15-64 anni	2000	4	Other
15146	M	15-64 anni	2000	4	S. Enteritidis
	F	15-64 anni	2000	4	Other
	M	15-64 anni	2000	4	S. Enteritidis
52028	M	15-64 anni	2000	4	S. Typhimurium
54052	F	1-5 anni	2000	4	S. Typhimurium
14066	M	65+ anni	2000	4	S. Typhimurium
	F	15-64 anni	2000	4	S. Typhimurium
14032	F	NON NOTA	2000	4	S. Enteritidis
35024	M	6-14 anni	2000	4	S. Typhimurium
70031	M	1-5 anni	2000	4	S. Typhimurium
22150	M	15-64 anni	2000	4	S. Enteritidis
20030	M	1-5 anni	2000	4	S. Enteritidis
	M	NON NOTA	2000	4	S. Enteritidis
	F	1-5 anni	2000	4	S. Enteritidis
90064	M	6-14 anni	2000	4	S. Typhimurium
105018	F	15-64 anni	2000	4	Other
	F	NON NOTA	2000	4	Other
	M	NON NOTA	2000	4	Other
12133	M	6-14 anni	2000	4	S. Typhimurium
87015	M	NON NOTA	2000	4	S. Enteritidis
52022	M	65+ anni	2000	4	Other
52004	F	15-64 anni	2000	4	S. Enteritidis
13075	F	6-14 anni	2000	4	S. Enteritidis
	M	15-64 anni	2000	4	S. Enteritidis
22137	M	15-64 anni	2000	4	S. Enteritidis
36023	F	15-64 anni	2000	4	Other
35001	M	15-64 anni	2000	4	S. Enteritidis
	F	65+ anni	2000	4	S. Typhimurium
	F	6-14 anni	2000	4	S. Typhimurium
36046	F	15-64 anni	2000	4	Other
36046	M	15-64 anni	2000	4	Other
36046	F	15-64 anni	2000	4	Other
72006	M	65+ anni	2000	4	Other
	F	15-64 anni	2000	4	Other
	F	NON NOTA	2000	4	S. Typhimurium
22137	M	15-64 anni	2000	4	S. Enteritidis
14045	F	1-5 anni	2000	4	S. Typhimurium
54024	F	1-5 anni	2000	4	S. Enteritidis
1241	F	1-5 anni	2000	4	Other
	F	NON NOTA	2000	4	S. Enteritidis
	M	1-5 anni	2000	4	Other
	m	6-14 anni	2000	4	S. Enteritidis
	m	15-64 anni	2000	4	S. Enteritidis
	m	15-64 anni	2000	4	S. Enteritidis
90064	M	6-14 anni	2000	4	S. Enteritidis
70010	M	15-64 anni	2000	4	Other
	f	15-64 anni	2000	4	S. Enteritidis
	f	15-64 anni	2000	4	S. Enteritidis
	m	NON NOTA	2000	4	S. Enteritidis
	m	15-64 anni	2000	4	S. Enteritidis
	m	15-64 anni	2000	4	S. Enteritidis
	f	NON NOTA	2000	4	S. Enteritidis
	M	NON NOTA	2000	4	S. Enteritidis
	f	15-64 anni	2000	4	S. Enteritidis
	m	1-5 anni	2000	4	S. Enteritidis
	F	NON NOTA	2000	4	S. Typhimurium
72006	M	15-64 anni	2000	4	S. Typhimurium
22207	M	15-64 anni	2000	4	S. Enteritidis
22170	M	15-64 anni	2000	4	S. Enteritidis
35009	F	1-5 anni	2000	4	S. Enteritidis
35023	M	1-5 anni	2000	4	Other
22213	M	15-64 anni	2000	4	S. Enteritidis
	M	NON NOTA	2000	4	Other
	M	NON NOTA	2000	4	Other
	M	0-11 mesi	2000	4	S. Enteritidis
	M	1-5 anni	2000	4	S. Typhimurium
	M	NON NOTA	2000	4	Other
90064	M	15-64 anni	2000	4	S. Enteritidis
15211	M	1-5 anni	2000	4	S. Typhimurium
	F	15-64 anni	2000	4	S. Typhimurium
	F	NON NOTA	2000	4	S. Enteritidis
	f	15-64 anni	2000	4	S. Enteritidis
22114	F	15-64 anni	2000	4	S. Enteritidis
22150	M	15-64 anni	2000	4	S. Enteritidis
15146	M	1-5 anni	2000	4	S. Typhimurium
	F	NON NOTA	2000	4	S. Enteritidis
22061	F	1-5 anni	2000	4	Other
35030	F	15-64 anni	2000	4	S. Typhimurium
	M	NON NOTA	2000	4	S. Typhimurium
90067	F	0-11 mesi	2000	4	S. Enteritidis
	f	15-64 anni	2000	4	S. Enteritidis
	f	6-14 anni	2000	4	S. Enteritidis
	m	6-14 anni	2000	4	S. Enteritidis
	f	6-14 anni	2000	4	S. Enteritidis
	m	15-64 anni	2000	4	S. Enteritidis
	M	NON NOTA	2000	4	S. Typhimurium
46010	F	15-64 anni	2000	4	S. Typhimurium
16240	M	15-64 anni	2000	4	S. Enteritidis
16240	F	15-64 anni	2000	4	S. Enteritidis
14009	M	1-5 anni	2000	4	S. Typhimurium
30130	M	15-64 anni	2000	4	Other
47014	F	NON NOTA	2000	4	Other
	F	NON NOTA	2000	4	Other
	M	NON NOTA	2000	4	S. Enteritidis
	M	6-14 anni	2000	4	S. Enteritidis
	M	NON NOTA	2000	4	S. Typhimurium
	M	NON NOTA	2000	4	S. Typhimurium
	m	15-64 anni	2000	4	S. Enteritidis
	m	65+ anni	2000	4	S. Enteritidis
	F	6-14 anni	2000	4	S. Typhimurium
	F	15-64 anni	2000	4	S. Typhimurium
21013	M	1-5 anni	2000	4	S. Enteritidis
22057	M	15-64 anni	2000	4	Other
39010	F	6-14 anni	2000	4	S. Enteritidis
60038	F	NON NOTA	2000	4	S. Enteritidis
	F	6-14 anni	2000	4	S. Enteritidis
52022	F	65+ anni	2000	4	Other
	M	6-14 anni	2000	4	S. Enteritidis
90064	M	1-5 anni	2000	4	Other
	M	NON NOTA	2000	4	S. Typhimurium
	NON NOTO	NON NOTA	2000	4	Other
12051	F	1-5 anni	2000	4	S. Typhimurium
15179	F	NON NOTA	2000	4	Other
	M	1-5 anni	2000	4	Other
	M	NON NOTA	2000	4	S. Enteritidis
	F	NON NOTA	2000	4	S. Enteritidis
	F	NON NOTA	2000	4	S. Enteritidis
72006	F	15-64 anni	2000	4	Other
	NON NOTO	NON NOTA	2000	4	Other
53014	M	1-5 anni	2000	4	S. Typhimurium
	f	65+ anni	2000	4	S. Enteritidis
	f	15-64 anni	2000	4	S. Enteritidis
	f	15-64 anni	2000	4	S. Enteritidis
	M	NON NOTA	2000	4	Other
	m	15-64 anni	2000	4	S. Enteritidis
	m	NON NOTA	2000	4	S. Enteritidis
22086	M	6-14 anni	2000	4	S. Typhimurium
	F	15-64 anni	2000	4	S. Enteritidis
	M	NON NOTA	2000	4	S. Enteritidis
	M	0-11 mesi	2000	4	Other
	M	NON NOTA	2000	4	Other
	F	NON NOTA	2000	4	S. Enteritidis
	F	NON NOTA	2000	4	S. Enteritidis
22205	M	6-14 anni	2000	4	S. Enteritidis
	m	65+ anni	2000	4	S. Enteritidis
	f	15-64 anni	2000	4	S. Enteritidis
	f	15-64 anni	2000	4	S. Enteritidis
	m	NON NOTA	2000	4	S. Enteritidis
	f	NON NOTA	2000	4	Other
16008	M	6-14 anni	2000	4	S. Typhimurium
35016	M	15-64 anni	2000	4	S. Typhimurium
	M	NON NOTA	2000	4	S. Enteritidis
	M	NON NOTA	2000	4	S. Typhimurium
54039	M	65+ anni	2000	4	Other
	M	15-64 anni	2000	4	S. Enteritidis
1249	F	1-5 anni	2000	4	S. Typhimurium
15146	F	15-64 anni	2000	4	Other
17013	M	1-5 anni	2000	4	S. Enteritidis
17013	M	1-5 anni	2000	4	S. Enteritidis
22188	F	6-14 anni	2000	4	Other
	F	65+ anni	2000	4	S. Enteritidis
	F	15-64 anni	2000	4	S. Enteritidis
	F	65+ anni	2000	4	S. Enteritidis
	M	65+ anni	2000	4	S. Enteritidis
	F	15-64 anni	2000	4	S. Enteritidis
	M	15-64 anni	2000	4	S. Enteritidis
	F	15-64 anni	2000	4	S. Enteritidis
	M	15-64 anni	2000	4	S. Enteritidis
	F	15-64 anni	2000	4	S. Enteritidis
	M	15-64 anni	2000	4	S. Enteritidis
21011	M	15-64 anni	2000	4	S. Enteritidis
21011	M	15-64 anni	2000	4	S. Enteritidis
15118	F	1-5 anni	2000	4	S. Typhimurium
35006	F	15-64 anni	2000	4	S. Typhimurium
	M	1-5 anni	2000	4	S. Typhimurium
15166	M	1-5 anni	2000	4	S. Typhimurium
	F	NON NOTA	2000	4	S. Typhimurium
93021	M	6-14 anni	2000	4	Other
15179	M	1-5 anni	2000	4	Other
	M	0-11 mesi	2000	4	S. Enteritidis
7065	M	1-5 anni	2000	4	S. Enteritidis
49018	M	1-5 anni	2000	4	S. Enteritidis
90064	F	1-5 anni	2000	4	S. Enteritidis
22186	M	15-64 anni	2000	4	S. Enteritidis
	F	1-5 anni	2000	4	Other
30130	F	15-64 anni	2000	4	S. Enteritidis
	M	NON NOTA	2000	4	S. Typhimurium
	M	NON NOTA	2000	4	S. Typhimurium
	F	15-64 anni	2000	4	S. Typhimurium
21011	F	15-64 anni	2000	4	S. Enteritidis
21011	M	15-64 anni	2000	4	S. Enteritidis
21075	M	15-64 anni	2000	4	S. Enteritidis
21019	F	1-5 anni	2000	4	S. Enteritidis
21022	F	6-14 anni	2000	4	S. Enteritidis
22067	M	15-64 anni	2000	4	S. Enteritidis
22068	M	15-64 anni	2000	4	S. Enteritidis
22213	M	1-5 anni	2000	4	S. Typhimurium
	M	1-5 anni	2000	4	S. Typhimurium
	M	15-64 anni	2000	4	Other
	M	15-64 anni	2000	4	S. Enteritidis
15249	M	NON NOTA	2000	4	Other
12133	M	0-11 mesi	2000	4	S. Typhimurium
30130	F	15-64 anni	2000	4	S. Enteritidis
30130	M	6-14 anni	2000	4	S. Enteritidis
30130	F	6-14 anni	2000	4	S. Enteritidis
30130	M	15-64 anni	2000	4	S. Enteritidis
	m	15-64 anni	2000	4	S. Enteritidis
	m	1-5 anni	2000	4	S. Enteritidis
	m	65+ anni	2000	4	S. Enteritidis
22213	M	15-64 anni	2000	4	S. Enteritidis
	M	NON NOTA	2000	4	S. Typhimurium
	M	NON NOTA	2000	4	S. Typhimurium
	F	1-5 anni	2000	4	S. Enteritidis
21019	F	15-64 anni	2000	4	S. Enteritidis
21022	M	15-64 anni	2000	4	S. Enteritidis
22062	M	15-64 anni	2000	4	S. Typhimurium
	M	15-64 anni	2000	4	Other
	M	1-5 anni	2000	4	S. Typhimurium
	f	6-14 anni	2000	4	S. Enteritidis
	f	15-64 anni	2000	4	S. Enteritidis
	m	15-64 anni	2000	4	Other
	m	6-14 anni	2000	4	S. Typhimurium
35033	M	1-5 anni	2000	4	S. Typhimurium
90051	M	6-14 anni	2000	4	S. Enteritidis
	f	15-64 anni	2000	4	S. Enteritidis
	m	15-64 anni	2000	4	S. Enteritidis
	m	15-64 anni	2000	4	S. Enteritidis
	m	15-64 anni	2000	4	S. Enteritidis
	f	15-64 anni	2000	4	S. Enteritidis
54039	F	1-5 anni	2000	4	S. Typhimurium
	F	6-14 anni	2000	4	S. Typhimurium
	F	15-64 anni	2000	4	S. Typhimurium
21038	F	15-64 anni	2000	4	S. Enteritidis
22025	M	15-64 anni	2000	4	S. Enteritidis
	M	NON NOTA	2000	4	S. Typhimurium
	F	NON NOTA	2000	4	S. Typhimurium
	F	15-64 anni	2000	4	S. Enteritidis
	F	15-64 anni	2000	4	S. Enteritidis
21011	M	15-64 anni	2000	4	S. Enteritidis
21011	F	15-64 anni	2000	4	S. Enteritidis
21011	F	15-64 anni	2000	4	S. Enteritidis
21019	M	15-64 anni	2000	4	S. Enteritidis
1272	F	1-5 anni	2000	4	Other
13064	M	1-5 anni	2000	4	S. Typhimurium
	M	NON NOTA	2000	4	S. Enteritidis
94023	F	15-64 anni	2000	4	S. Enteritidis
	F	NON NOTA	2000	4	S. Enteritidis
53019	M	6-14 anni	2000	4	S. Typhimurium
	F	1-5 anni	2000	4	S. Typhimurium
90064	F	1-5 anni	2000	4	S. Enteritidis
	F	NON NOTA	2000	4	S. Typhimurium
22221	M	1-5 anni	2000	4	S. Typhimurium
22153	F	1-5 anni	2000	4	S. Typhimurium
22205	M	6-14 anni	2000	4	S. Typhimurium
	m	15-64 anni	2000	4	S. Typhimurium
	f	15-64 anni	2000	4	S. Typhimurium
	f	6-14 anni	2000	4	S. Typhimurium
	f	NON NOTA	2000	4	S. Enteritidis
	M	NON NOTA	2000	4	S. Enteritidis
	M	15-64 anni	2000	4	Other
21022	F	6-14 anni	2000	4	S. Enteritidis
21022	M	15-64 anni	2000	4	S. Enteritidis
35009	M	1-5 anni	2000	4	S. Typhimurium
	F	15-64 anni	2000	4	Other
	F	15-64 anni	2000	4	S. Enteritidis
	F	NON NOTA	2000	4	Other
17159	M	6-14 anni	2000	4	S. Typhimurium
35015	F	15-64 anni	2000	4	S. Typhimurium
16222	F	15-64 anni	2000	4	S. Enteritidis
	F	1-5 anni	2000	4	S. Enteritidis
	F	1-5 anni	2000	4	S. Enteritidis
108027	F	NON NOTA	2000	4	Other
15027	M	1-5 anni	2000	4	S. Typhimurium
15027	F	1-5 anni	2000	4	S. Typhimurium
95018	M	NON NOTA	2000	4	Other
	M	15-64 anni	2000	4	S. Enteritidis
	M	NON NOTA	2000	4	S. Typhimurium
22205	F	1-5 anni	2000	4	Other
22205	F	1-5 anni	2000	4	S. Typhimurium
	f	15-64 anni	2000	4	S. Typhimurium
	f	NON NOTA	2000	4	Other
	NON NOTO	NON NOTA	2000	4	Other
54039	F	1-5 anni	2000	4	S. Enteritidis
	M	0-11 mesi	2000	4	S. Typhimurium
22144	M	1-5 anni	2000	4	S. Typhimurium
93037	M	1-5 anni	2000	4	S. Typhimurium
	F	NON NOTA	2000	4	S. Enteritidis
	M	NON NOTA	2000	4	S. Enteritidis
	M	15-64 anni	2000	4	Other
	M	NON NOTA	2000	4	S. Typhimurium
	F	6-14 anni	2000	4	S. Enteritidis
	F	6-14 anni	2000	4	S. Enteritidis
	F	15-64 anni	2000	4	Other
	F	NON NOTA	2000	4	S. Typhimurium
	M	6-14 anni	2000	4	S. Typhimurium
	F	NON NOTA	2000	5	S. Enteritidis
22025	F	6-14 anni	2000	5	S. Enteritidis
22025	M	15-64 anni	2000	5	S. Enteritidis
	m	15-64 anni	2000	5	S. Enteritidis
	F	NON NOTA	2000	5	S. Typhimurium
35024	F	0-11 mesi	2000	5	S. Typhimurium
35026	F	15-64 anni	2000	5	S. Typhimurium
20030	F	6-14 anni	2000	5	S. Typhimurium
20030	M	NON NOTA	2000	5	S. Enteritidis
	F	NON NOTA	2000	5	S. Enteritidis
21048	M	15-64 anni	2000	5	S. Enteritidis
	F	15-64 anni	2000	5	S. Typhimurium
22139	M	15-64 anni	2000	5	S. Typhimurium
54039	F	6-14 anni	2000	5	S. Enteritidis
35015	M	6-14 anni	2000	5	S. Enteritidis
35015	F	0-11 mesi	2000	5	S. Typhimurium
1219	F	1-5 anni	2000	5	Other
22205	F	1-5 anni	2000	5	S. Enteritidis
1164	M	65+ anni	2000	5	Other
	M	NON NOTA	2000	5	S. Typhimurium
3130	M	1-5 anni	2000	5	S. Enteritidis
22205	M	6-14 anni	2000	5	S. Typhimurium
	m	NON NOTA	2000	5	S. Typhimurium
	f	NON NOTA	2000	5	S. Enteritidis
	f	NON NOTA	2000	5	S. Enteritidis
	m	NON NOTA	2000	5	S. Enteritidis
	m	65+ anni	2000	5	S. Enteritidis
16240	M	6-14 anni	2000	5	Other
	M	15-64 anni	2000	5	S. Enteritidis
104005	F	NON NOTA	2000	5	S. Enteritidis
104005	F	15-64 anni	2000	5	S. Enteritidis
	M	NON NOTA	2000	5	S. Typhimurium
22217	M	1-5 anni	2000	5	S. Typhimurium
1272	M	1-5 anni	2000	5	S. Typhimurium
	M	NON NOTA	2000	5	S. Enteritidis
48017	M	1-5 anni	2000	5	S. Enteritidis
35024	F	15-64 anni	2000	5	Other
35009	M	1-5 anni	2000	5	S. Typhimurium
	M	NON NOTA	2000	5	S. Enteritidis
	NON NOTO	NON NOTA	2000	5	S. Typhimurium
	NON NOTO	NON NOTA	2000	5	S. Typhimurium
95025	F	NON NOTA	2000	5	Other
22153	F	1-5 anni	2000	5	S. Typhimurium
	F	NON NOTA	2000	5	Other
	M	NON NOTA	2000	5	S. Typhimurium
	F	1-5 anni	2000	5	Other
	F	NON NOTA	2000	5	S. Enteritidis
	F	65+ anni	2000	5	Other
	F	NON NOTA	2000	5	Other
48017	F	65+ anni	2000	5	Other
	F	NON NOTA	2000	5	S. Enteritidis
	F	NON NOTA	2000	5	S. Typhimurium
	M	NON NOTA	2000	5	S. Enteritidis
	M	NON NOTA	2000	5	S. Enteritidis
61104	M	15-64 anni	2000	5	S. Enteritidis
35015	M	0-11 mesi	2000	5	S. Typhimurium
35033	M	1-5 anni	2000	5	S. Typhimurium
35033	F	1-5 anni	2000	5	S. Enteritidis
	F	15-64 anni	2000	5	S. Enteritidis
	F	1-5 anni	2000	5	S. Typhimurium
	F	1-5 anni	2000	5	S. Typhimurium
22093	F	15-64 anni	2000	5	Other
	m	NON NOTA	2000	5	S. Enteritidis
	F	NON NOTA	2000	5	S. Typhimurium
	f	NON NOTA	2000	5	S. Enteritidis
	m	NON NOTA	2000	5	Other
	F	1-5 anni	2000	5	S. Typhimurium
7003	F	65+ anni	2000	5	S. Typhimurium
7003	F	65+ anni	2000	5	S. Typhimurium
15249	M	1-5 anni	2000	5	Other
1272	M	1-5 anni	2000	5	S. Typhimurium
21091	F	15-64 anni	2000	5	S. Enteritidis
54002	M	65+ anni	2000	5	Other
	M	NON NOTA	2000	5	S. Enteritidis
12045	F	6-14 anni	2000	5	S. Enteritidis
	f	NON NOTA	2000	5	S. Typhimurium
	NON NOTO	NON NOTA	2000	5	S. Enteritidis
12019	F	NON NOTA	2000	5	Other
35020	F	65+ anni	2000	5	S. Typhimurium
	M	0-11 mesi	2000	5	Other
	M	6-14 anni	2000	5	S. Typhimurium
	F	15-64 anni	2000	5	S. Enteritidis
12134	M	1-5 anni	2000	5	Other
21013	M	15-64 anni	2000	5	Other
87015	F	NON NOTA	2000	5	S. Typhimurium
	M	65+ anni	2000	5	Other
35009	F	15-64 anni	2000	5	S. Typhimurium
	F	15-64 anni	2000	5	Other
21034	M	1-5 anni	2000	5	S. Enteritidis
35023	F	1-5 anni	2000	5	S. Typhimurium
	M	NON NOTA	2000	5	S. Enteritidis
	F	NON NOTA	2000	5	Other
	M	NON NOTA	2000	5	S. Typhimurium
17161	F	1-5 anni	2000	5	Other
	F	15-64 anni	2000	5	S. Enteritidis
	F	1-5 anni	2000	5	S. Typhimurium
22205	M	65+ anni	2000	5	S. Typhimurium
22022	M	1-5 anni	2000	5	S. Typhimurium
	M	NON NOTA	2000	5	S. Enteritidis
	M	NON NOTA	2000	5	S. Enteritidis
7013	NON NOTO	1-5 anni	2000	5	S. Typhimurium
7013	NON NOTO	1-5 anni	2000	5	S. Typhimurium
	M	1-5 anni	2000	5	S. Enteritidis
87015	M	NON NOTA	2000	5	S. Typhimurium
	F	NON NOTA	2000	5	S. Enteritidis
	f	15-64 anni	2000	5	Other
91063	F	15-64 anni	2000	5	Other
50026	M	1-5 anni	2000	5	S. Enteritidis
	F	1-5 anni	2000	5	S. Enteritidis
	F	6-14 anni	2000	5	S. Enteritidis
	M	6-14 anni	2000	5	S. Enteritidis
16219	M	1-5 anni	2000	5	Other
	M	NON NOTA	2000	5	S. Enteritidis
	M	NON NOTA	2000	5	Other
	M	NON NOTA	2000	5	S. Typhimurium
	M	NON NOTA	2000	5	S. Enteritidis
	f	15-64 anni	2000	5	S. Enteritidis
	F	NON NOTA	2000	5	S. Enteritidis
4179	M	NON NOTA	2000	5	Other
12065	F	6-14 anni	2000	5	S. Enteritidis
35009	F	65+ anni	2000	5	S. Typhimurium
35009	M	1-5 anni	2000	5	S. Typhimurium
	M	NON NOTA	2000	5	S. Enteritidis
	M	NON NOTA	2000	5	Other
35023	F	1-5 anni	2000	5	S. Enteritidis
35023	M	6-14 anni	2000	5	S. Enteritidis
	F	NON NOTA	2000	5	Other
47014	M	NON NOTA	2000	5	S. Typhimurium
	F	1-5 anni	2000	5	S. Typhimurium
	M	6-14 anni	2000	5	Other
	M	1-5 anni	2000	5	Other
1272	F	15-64 anni	2000	5	Other
	M	NON NOTA	2000	5	Other
	F	NON NOTA	2000	5	S. Typhimurium
22001	M	1-5 anni	2000	5	Other
	M	1-5 anni	2000	5	Other
	M	6-14 anni	2000	5	S. Enteritidis
1025	M	1-5 anni	2000	5	S. Typhimurium
	M	NON NOTA	2000	5	S. Typhimurium
13061	F	1-5 anni	2000	5	S. Enteritidis
35020	F	15-64 anni	2000	5	S. Enteritidis
	F	NON NOTA	2000	5	S. Typhimurium
19064	M	1-5 anni	2000	5	S. Typhimurium
	m	NON NOTA	2000	5	Other
1171	F	6-14 anni	2000	5	S. Typhimurium
22025	M	65+ anni	2000	5	S. Typhimurium
	M	NON NOTA	2000	5	Other
	F	6-14 anni	2000	5	S. Typhimurium
	F	65+ anni	2000	5	S. Enteritidis
	f	15-64 anni	2000	5	Other
	M	15-64 anni	2000	5	S. Enteritidis
22022	M	65+ anni	2000	5	Other
22022	F	15-64 anni	2000	5	S. Typhimurium
22022	M	65+ anni	2000	5	S. Typhimurium
22022	M	15-64 anni	2000	5	S. Typhimurium
1272	M	1-5 anni	2000	5	S. Typhimurium
13075	NON NOTO	15-64 anni	2000	5	S. Typhimurium
35009	F	15-64 anni	2000	5	S. Enteritidis
	F	NON NOTA	2000	5	S. Typhimurium
35024	M	65+ anni	2000	5	Other
35023	M	15-64 anni	2000	5	S. Enteritidis
35023	F	15-64 anni	2000	5	S. Enteritidis
35023	F	15-64 anni	2000	5	S. Enteritidis
35023	M	15-64 anni	2000	5	S. Enteritidis
35023	M	15-64 anni	2000	5	S. Enteritidis
35023	F	15-64 anni	2000	5	S. Enteritidis
17078	M	15-64 anni	2000	5	S. Typhimurium
46017	F	1-5 anni	2000	5	S. Typhimurium
	m	15-64 anni	2000	5	S. Typhimurium
	M	6-14 anni	2000	5	S. Enteritidis
	M	65+ anni	2000	5	S. Enteritidis
	F	1-5 anni	2000	5	S. Typhimurium
	F	15-64 anni	2000	5	S. Enteritidis
	F	1-5 anni	2000	5	S. Typhimurium
	F	1-5 anni	2000	5	Other
	F	15-64 anni	2000	5	Other
	M	NON NOTA	2000	5	S. Enteritidis
7065	F	15-64 anni	2000	5	S. Enteritidis
7065	F	15-64 anni	2000	5	S. Enteritidis
	M	65+ anni	2000	5	S. Typhimurium
	f	NON NOTA	2000	5	S. Typhimurium
	F	NON NOTA	2000	5	S. Enteritidis
22017	M	1-5 anni	2000	5	S. Typhimurium
12036	F	65+ anni	2000	5	S. Napoli
	f	NON NOTA	2000	5	S. Enteritidis
	m	NON NOTA	2000	5	S. Enteritidis
	m	NON NOTA	2000	5	Other
	M	1-5 anni	2000	5	S. Typhimurium
	M	6-14 anni	2000	5	S. Enteritidis
	m	NON NOTA	2000	5	S. Enteritidis
	F	6-14 anni	2000	5	S. Enteritidis
	F	6-14 anni	2000	5	S. Enteritidis
12079	F	NON NOTA	2000	5	S. Typhimurium
	M	NON NOTA	2000	5	Other
	M	NON NOTA	2000	5	S. Typhimurium
	f	NON NOTA	2000	5	Other
72006	F	15-64 anni	2000	5	S. Enteritidis
15146	F	1-5 anni	2000	5	S. Typhimurium
	F	NON NOTA	2000	5	S. Enteritidis
	M	NON NOTA	2000	5	Other
15116	F	15-64 anni	2000	5	Other
15116	F	15-64 anni	2000	5	Other
21038	M	15-64 anni	2000	5	S. Enteritidis
	M	1-5 anni	2000	5	S. Typhimurium
	F	6-14 anni	2000	5	S. Enteritidis
	F	6-14 anni	2000	5	S. Enteritidis
	M	6-14 anni	2000	5	S. Enteritidis
	M	15-64 anni	2000	5	S. Typhimurium
17161	F	1-5 anni	2000	5	Other
	F	1-5 anni	2000	5	Other
	F	15-64 anni	2000	5	Other
	F	15-64 anni	2000	5	Other
15211	M	15-64 anni	2000	5	S. Enteritidis
70078	M	15-64 anni	2000	5	Other
	f	NON NOTA	2000	5	S. Enteritidis
	m	15-64 anni	2000	5	S. Enteritidis
	m	1-5 anni	2000	5	S. Enteritidis
24012	M	6-14 anni	2000	5	S. Enteritidis
	m	15-64 anni	2000	5	Other
	F	6-14 anni	2000	5	Other
35009	M	1-5 anni	2000	5	S. Typhimurium
35020	F	15-64 anni	2000	5	S. Typhimurium
	f	NON NOTA	2000	5	S. Typhimurium
	F	65+ anni	2000	5	Other
	M	15-64 anni	2000	5	Other
22098	F	1-5 anni	2000	5	S. Enteritidis
90064	F	1-5 anni	2000	5	S. Typhimurium
12123	F	1-5 anni	2000	5	Other
22093	F	15-64 anni	2000	5	Other
22205	F	65+ anni	2000	5	S. Enteritidis
22205	F	15-64 anni	2000	5	Other
	f	15-64 anni	2000	5	S. Enteritidis
21115	F	65+ anni	2000	5	S. Enteritidis
22022	M	15-64 anni	2000	5	Other
	M	NON NOTA	2000	5	Other
22095	M	15-64 anni	2000	5	Other
35024	F	6-14 anni	2000	5	S. Typhimurium
94023	F	15-64 anni	2000	5	S. Enteritidis
20033	F	15-64 anni	2000	5	S. Typhimurium
21038	F	15-64 anni	2000	5	S. Enteritidis
	F	NON NOTA	2000	5	S. Typhimurium
47012	F	1-5 anni	2000	5	S. Typhimurium
47017	M	1-5 anni	2000	5	S. Enteritidis
17161	F	1-5 anni	2000	5	Other
	F	15-64 anni	2000	5	Other
	F	15-64 anni	2000	5	S. Enteritidis
	F	0-11 mesi	2000	5	Other
	F	15-64 anni	2000	5	S. Enteritidis
12120	F	1-5 anni	2000	5	S. Typhimurium
105019	F	15-64 anni	2000	5	Other
	f	NON NOTA	2000	5	Other
	F	15-64 anni	2000	5	Other
15041	F	0-11 mesi	2000	5	Other
48005	F	1-5 anni	2000	5	S. Typhimurium
	M	NON NOTA	2000	5	S. Enteritidis
	M	NON NOTA	2000	5	S. Enteritidis
48017	M	15-64 anni	2000	5	S. Enteritidis
	M	NON NOTA	2000	5	Other
	F	1-5 anni	2000	5	S. Typhimurium
	F	6-14 anni	2000	5	S. Enteritidis
	M	15-64 anni	2000	5	S. Typhimurium
	F	1-5 anni	2000	5	S. Typhimurium
53004	M	NON NOTA	2000	5	S. Enteritidis
	M	15-64 anni	2000	5	S. Typhimurium
1272	M	15-64 anni	2000	5	Other
22205	F	65+ anni	2000	5	Other
22126	M	6-14 anni	2000	5	S. Enteritidis
	F	NON NOTA	2000	5	S. Enteritidis
	f	NON NOTA	2000	5	S. Typhimurium
	m	15-64 anni	2000	5	S. Typhimurium
	f	15-64 anni	2000	5	S. Enteritidis
35035	F	65+ anni	2000	5	Other
35028	F	15-64 anni	2000	5	Other
22034	F	6-14 anni	2000	5	Other
	F	6-14 anni	2000	5	S. Enteritidis
	M	6-14 anni	2000	5	S. Enteritidis
	F	6-14 anni	2000	5	S. Enteritidis
	F	NON NOTA	2000	5	Other
	M	NON NOTA	2000	5	Other
	f	NON NOTA	2000	5	S. Enteritidis
53019	F	1-5 anni	2000	5	S. Typhimurium
	M	65+ anni	2000	5	Other
	F	15-64 anni	2000	5	S. Enteritidis
	NON NOTO	6-14 anni	2000	5	S. Enteritidis
	M	1-5 anni	2000	5	Other
	M	1-5 anni	2000	5	S. Enteritidis
	M	NON NOTA	2000	5	S. Enteritidis
1236	F	1-5 anni	2000	5	S. Typhimurium
	F	NON NOTA	2000	5	Other
	F	NON NOTA	2000	5	S. Enteritidis
	M	NON NOTA	2000	5	S. Typhimurium
22205	M	NON NOTA	2000	5	S. Typhimurium
	M	NON NOTA	2000	5	S. Enteritidis
	F	NON NOTA	2000	5	S. Enteritidis
	M	15-64 anni	2000	5	Other
49009	F	NON NOTA	2000	5	S. Typhimurium
	M	6-14 anni	2000	5	S. Enteritidis
	F	6-14 anni	2000	5	S. Enteritidis
	f	NON NOTA	2000	5	S. Typhimurium
	F	NON NOTA	2000	5	S. Enteritidis
	F	1-5 anni	2000	5	S. Enteritidis
	M	1-5 anni	2000	5	S. Typhimurium
	M	15-64 anni	2000	5	S. Enteritidis
	M	1-5 anni	2000	5	S. Typhimurium
58091	NON NOTO	NON NOTA	2000	5	Other
58091	M	15-64 anni	2000	5	Other
	M	15-64 anni	2000	5	Other
	F	NON NOTA	2000	5	Other
	M	15-64 anni	2000	5	S. Enteritidis
	F	6-14 anni	2000	5	S. Enteritidis
	M	NON NOTA	2000	5	S. Enteritidis
	F	6-14 anni	2000	5	S. Enteritidis
	F	1-5 anni	2000	5	S. Enteritidis
22022	M	15-64 anni	2000	5	Other
87015	M	NON NOTA	2000	5	S. Enteritidis
22206	M	0-11 mesi	2000	5	S. Typhimurium
	F	NON NOTA	2000	5	S. Typhimurium
	M	NON NOTA	2000	5	S. Enteritidis
	F	15-64 anni	2000	5	Other
15146	F	65+ anni	2000	5	S. Enteritidis
	F	15-64 anni	2000	5	S. Enteritidis
	F	15-64 anni	2000	5	S. Enteritidis
	F	15-64 anni	2000	5	S. Enteritidis
	M	15-64 anni	2000	5	S. Enteritidis
	M	6-14 anni	2000	5	S. Enteritidis
21057	F	1-5 anni	2000	5	S. Enteritidis
	F	1-5 anni	2000	5	S. Enteritidis
22139	F	15-64 anni	2000	5	S. Typhimurium
16038	F	1-5 anni	2000	5	S. Enteritidis
58091	F	15-64 anni	2000	5	Other
	M	NON NOTA	2000	5	S. Typhimurium
95069	F	NON NOTA	2000	5	Other
	M	NON NOTA	2000	5	Other
	f	NON NOTA	2000	5	Other
	F	15-64 anni	2000	5	S. Enteritidis
15027	M	15-64 anni	2000	5	Other
	F	15-64 anni	2000	5	S. Enteritidis
16091	F	1-5 anni	2000	5	Other
	M	15-64 anni	2000	5	S. Typhimurium
	M	15-64 anni	2000	5	S. Typhimurium
	M	15-64 anni	2000	5	S. Typhimurium
	M	15-64 anni	2000	5	S. Enteritidis
	NON NOTO	NON NOTA	2000	5	S. Enteritidis
	M	15-64 anni	2000	5	S. Enteritidis
	M	6-14 anni	2000	5	S. Typhimurium
	M	15-64 anni	2000	5	S. Typhimurium
12136	F	15-64 anni	2000	5	S. Enteritidis
13165	F	NON NOTA	2000	5	S. Enteritidis
13165	NON NOTO	NON NOTA	2000	5	S. Enteritidis
	M	6-14 anni	2000	5	S. Typhimurium
	F	15-64 anni	2000	5	S. Enteritidis
	F	15-64 anni	2000	5	S. Enteritidis
	M	15-64 anni	2000	5	S. Enteritidis
	F	1-5 anni	2000	5	S. Enteritidis
58091	M	6-14 anni	2000	5	Other
	M	NON NOTA	2000	5	S. Enteritidis
90064	F	1-5 anni	2000	5	S. Enteritidis
21087	M	15-64 anni	2000	5	S. Enteritidis
15211	M	1-5 anni	2000	5	S. Typhimurium
22205	M	65+ anni	2000	5	S. Enteritidis
22205	M	65+ anni	2000	5	S. Enteritidis
22117	M	1-5 anni	2000	5	S. Typhimurium
14009	M	6-14 anni	2000	5	S. Typhimurium
70074	F	15-64 anni	2000	5	S. Typhimurium
35016	M	15-64 anni	2000	5	Other
	M	NON NOTA	2000	5	S. Enteritidis
49006	F	NON NOTA	2000	5	Other
	M	NON NOTA	2000	5	S. Enteritidis
	F	15-64 anni	2000	5	Other
22104	M	15-64 anni	2000	5	Other
	M	65+ anni	2000	5	S. Enteritidis
22139	F	1-5 anni	2000	5	S. Typhimurium
	F	1-5 anni	2000	5	S. Enteritidis
22143	M	15-64 anni	2000	5	Other
14009	M	0-11 mesi	2000	5	S. Typhimurium
	M	NON NOTA	2000	5	Other
	F	NON NOTA	2000	5	S. Enteritidis
	F	NON NOTA	2000	5	S. Enteritidis
87043	M	1-5 anni	2000	5	Other
21020	M	15-64 anni	2000	5	S. Enteritidis
13169	F	6-14 anni	2000	5	S. Enteritidis
	M	NON NOTA	2000	5	Other
	F	15-64 anni	2000	5	S. Enteritidis
21056	F	1-5 anni	2000	5	S. Enteritidis
22127	F	15-64 anni	2000	5	S. Typhimurium
	f	NON NOTA	2000	5	S. Typhimurium
	M	NON NOTA	2000	5	Other
93017	M	1-5 anni	2000	5	Other
93041	F	65+ anni	2000	5	S. Enteritidis
	F	1-5 anni	2000	5	S. Enteritidis
	F	15-64 anni	2000	5	S. Enteritidis
	M	1-5 anni	2000	5	S. Enteritidis
	m	NON NOTA	2000	5	S. Enteritidis
	f	NON NOTA	2000	5	S. Enteritidis
	f	NON NOTA	2000	5	S. Typhimurium
	F	NON NOTA	2000	5	Other
	M	NON NOTA	2000	5	Other
17195	M	1-5 anni	2000	5	S. Typhimurium
	F	NON NOTA	2000	5	S. Enteritidis
	F	15-64 anni	2000	5	Other
53003	F	1-5 anni	2000	5	S. Typhimurium
1078	M	NON NOTA	2000	5	S. Enteritidis
	F	NON NOTA	2000	5	S. Enteritidis
21026	M	15-64 anni	2000	5	Other
	M	NON NOTA	2000	5	S. Enteritidis
48006	M	1-5 anni	2000	5	Other
94022	M	15-64 anni	2000	5	S. Enteritidis
	M	15-64 anni	2000	5	Other
35005	M	6-14 anni	2000	5	S. Enteritidis
35026	F	65+ anni	2000	5	S. Typhimurium
17088	F	15-64 anni	2000	5	S. Typhimurium
	M	15-64 anni	2000	5	Other
35033	M	15-64 anni	2000	5	S. Typhimurium
35008	F	1-5 anni	2000	5	S. Enteritidis
	M	15-64 anni	2000	5	S. Enteritidis
	F	NON NOTA	2000	5	S. Enteritidis
	M	NON NOTA	2000	5	S. Enteritidis
	m	NON NOTA	2000	5	Other
	M	NON NOTA	2000	5	S. Typhimurium
	F	NON NOTA	2000	5	S. Enteritidis
47014	M	65+ anni	2000	5	S. Enteritidis
47017	F	1-5 anni	2000	5	S. Typhimurium
	M	1-5 anni	2000	5	S. Typhimurium
	m	NON NOTA	2000	5	S. Enteritidis
	F	NON NOTA	2000	5	S. Enteritidis
	f	NON NOTA	2000	5	S. Enteritidis
25006	F	1-5 anni	2000	5	Other
	F	1-5 anni	2000	5	Other
	M	1-5 anni	2000	5	S. Typhimurium
	M	1-5 anni	2000	5	Other
	M	6-14 anni	2000	5	S. Typhimurium
54039	F	6-14 anni	2000	5	S. Enteritidis
47017	M	6-14 anni	2000	5	S. Typhimurium
	F	1-5 anni	2000	5	S. Typhimurium
	F	1-5 anni	2000	5	S. Enteritidis
	M	15-64 anni	2000	5	S. Enteritidis
	M	15-64 anni	2000	5	S. Enteritidis
	F	65+ anni	2000	5	Other
	M	NON NOTA	2000	5	S. Enteritidis
	F	NON NOTA	2000	5	S. Enteritidis
17029	F	0-11 mesi	2000	5	S. Enteritidis
17040	F	6-14 anni	2000	5	S. Typhimurium
15113	M	0-11 mesi	2000	5	Other
87015	M	NON NOTA	2000	5	Other
21020	F	15-64 anni	2000	5	S. Enteritidis
	F	0-11 mesi	2000	5	S. Typhimurium
22207	M	1-5 anni	2000	5	S. Typhimurium
13036	F	15-64 anni	2000	5	S. Enteritidis
	M	1-5 anni	2000	5	Other
	NON NOTO	6-14 anni	2000	5	S. Enteritidis
1139	F	15-64 anni	2000	5	Other
1168	M	1-5 anni	2000	5	S. Enteritidis
54026	M	1-5 anni	2000	5	Other
54039	M	1-5 anni	2000	5	Other
	F	15-64 anni	2000	5	S. Enteritidis
12123	M	15-64 anni	2000	5	Other
	M	NON NOTA	2000	5	S. Enteritidis
3130	M	1-5 anni	2000	5	Other
22158	F	1-5 anni	2000	5	S. Typhimurium
	M	NON NOTA	2000	5	S. Typhimurium
	F	NON NOTA	2000	5	S. Enteritidis
	f	NON NOTA	2000	5	S. Enteritidis
	M	NON NOTA	2000	5	S. Enteritidis
13245	NON NOTO	6-14 anni	2000	5	S. Enteritidis
	M	1-5 anni	2000	5	S. Enteritidis
	F	NON NOTA	2000	5	S. Typhimurium
21116	F	6-14 anni	2000	5	S. Enteritidis
16028	M	15-64 anni	2000	5	S. Typhimurium
1272	M	6-14 anni	2000	5	S. Enteritidis
16091	F	1-5 anni	2000	5	S. Enteritidis
	F	NON NOTA	2000	5	Other
	M	1-5 anni	2000	5	S. Typhimurium
47017	M	15-64 anni	2000	5	S. Enteritidis
	M	1-5 anni	2000	5	S. Enteritidis
	F	NON NOTA	2000	5	Other
	m	NON NOTA	2000	5	Other
	f	NON NOTA	2000	5	Other
22219	M	6-14 anni	2000	5	S. Typhimurium
16199	F	NON NOTA	2000	6	S. Enteritidis
	F	6-14 anni	2000	6	Other
13152	M	0-11 mesi	2000	6	S. Enteritidis
35009	M	15-64 anni	2000	6	Other
	M	NON NOTA	2000	6	S. Enteritidis
17072	M	1-5 anni	2000	6	S. Typhimurium
35009	M	1-5 anni	2000	6	S. Enteritidis
35028	F	15-64 anni	2000	6	S. Typhimurium
15118	F	1-5 anni	2000	6	S. Enteritidis
	M	NON NOTA	2000	6	Other
	F	65+ anni	2000	6	Other
	M	15-64 anni	2000	6	S. Enteritidis
	F	6-14 anni	2000	6	S. Enteritidis
16183	F	6-14 anni	2000	6	Other
70068	M	15-64 anni	2000	6	Other
	F	NON NOTA	2000	6	S. Enteritidis
	f	NON NOTA	2000	6	S. Enteritidis
	f	NON NOTA	2000	6	Other
	F	1-5 anni	2000	6	Other
21115	F	15-64 anni	2000	6	S. Enteritidis
21011	M	15-64 anni	2000	6	S. Enteritidis
21011	M	15-64 anni	2000	6	S. Enteritidis
21011	M	15-64 anni	2000	6	S. Enteritidis
15144	F	15-64 anni	2000	6	S. Enteritidis
12123	F	1-5 anni	2000	6	Other
	F	15-64 anni	2000	6	S. Enteritidis
61063	M	15-64 anni	2000	6	S. Enteritidis
15134	F	15-64 anni	2000	6	S. Enteritidis
	F	15-64 anni	2000	6	S. Enteritidis
50026	M	1-5 anni	2000	6	S. Enteritidis
	M	1-5 anni	2000	6	S. Enteritidis
	F	NON NOTA	2000	6	S. Enteritidis
70050	F	15-64 anni	2000	6	Other
22150	F	6-14 anni	2000	6	S. Enteritidis
15226	F	1-5 anni	2000	6	S. Typhimurium
	M	NON NOTA	2000	6	S. Typhimurium
	M	NON NOTA	2000	6	S. Enteritidis
	F	NON NOTA	2000	6	Other
15012	F	15-64 anni	2000	6	S. Typhimurium
	M	15-64 anni	2000	6	S. Enteritidis
	F	65+ anni	2000	6	S. Typhimurium
21051	F	15-64 anni	2000	6	S. Enteritidis
21051	F	65+ anni	2000	6	S. Enteritidis
	M	0-11 mesi	2000	6	S. Enteritidis
90064	M	15-64 anni	2000	6	Other
	F	NON NOTA	2000	6	S. Enteritidis
7037	F	65+ anni	2000	6	S. Typhimurium
7037	F	65+ anni	2000	6	S. Typhimurium
22153	F	1-5 anni	2000	6	S. Typhimurium
21013	M	1-5 anni	2000	6	S. Enteritidis
14018	M	NON NOTA	2000	6	Other
	M	15-64 anni	2000	6	S. Typhimurium
1082	F	NON NOTA	2000	6	S. Typhimurium
22207	F	1-5 anni	2000	6	Other
	F	0-11 mesi	2000	6	S. Typhimurium
	M	1-5 anni	2000	6	S. Typhimurium
15085	M	1-5 anni	2000	6	Other
15144	F	15-64 anni	2000	6	S. Enteritidis
	F	15-64 anni	2000	6	S. Enteritidis
	M	15-64 anni	2000	6	S. Enteritidis
17009	M	65+ anni	2000	6	S. Enteritidis
21047	F	65+ anni	2000	6	S. Enteritidis
21047	M	15-64 anni	2000	6	S. Enteritidis
21051	F	6-14 anni	2000	6	S. Enteritidis
21051	F	6-14 anni	2000	6	S. Enteritidis
15146	F	6-14 anni	2000	6	S. Typhimurium
91067	M	15-64 anni	2000	6	Other
	M	NON NOTA	2000	6	S. Typhimurium
17161	F	1-5 anni	2000	6	Other
	M	6-14 anni	2000	6	S. Enteritidis
	F	6-14 anni	2000	6	S. Enteritidis
	M	NON NOTA	2000	6	S. Enteritidis
	F	15-64 anni	2000	6	S. Enteritidis
	M	NON NOTA	2000	6	S. Enteritidis
	M	NON NOTA	2000	6	S. Enteritidis
	F	NON NOTA	2000	6	S. Typhimurium
	M	15-64 anni	2000	6	S. Enteritidis
16008	F	15-64 anni	2000	6	S. Enteritidis
	F	1-5 anni	2000	6	S. Typhimurium
	M	1-5 anni	2000	6	S. Typhimurium
21011	M	15-64 anni	2000	6	S. Enteritidis
22034	M	15-64 anni	2000	6	Other
22034	F	15-64 anni	2000	6	Other
	F	65+ anni	2000	6	S. Typhimurium
	M	15-64 anni	2000	6	S. Enteritidis
	M	15-64 anni	2000	6	S. Enteritidis
	M	15-64 anni	2000	6	S. Enteritidis
	M	15-64 anni	2000	6	S. Enteritidis
	M	15-64 anni	2000	6	S. Enteritidis
	M	15-64 anni	2000	6	S. Enteritidis
	M	15-64 anni	2000	6	S. Enteritidis
	M	NON NOTA	2000	6	S. Enteritidis
	M	15-64 anni	2000	6	S. Enteritidis
	M	15-64 anni	2000	6	S. Enteritidis
	M	15-64 anni	2000	6	S. Enteritidis
	M	NON NOTA	2000	6	Other
97040	F	15-64 anni	2000	6	Other
17147	F	15-64 anni	2000	6	S. Typhimurium
21047	F	65+ anni	2000	6	S. Enteritidis
21051	F	15-64 anni	2000	6	S. Enteritidis
	M	65+ anni	2000	6	S. Enteritidis
	F	NON NOTA	2000	6	S. Enteritidis
93017	F	1-5 anni	2000	6	Other
	M	NON NOTA	2000	6	Other
	F	NON NOTA	2000	6	Other
	F	NON NOTA	2000	6	Other
	M	NON NOTA	2000	6	S. Enteritidis
	M	NON NOTA	2000	6	S. Enteritidis
	F	NON NOTA	2000	6	S. Enteritidis
	M	NON NOTA	2000	6	S. Typhimurium
12070	M	15-64 anni	2000	6	Other
35024	M	15-64 anni	2000	6	S. Enteritidis
21047	M	15-64 anni	2000	6	S. Enteritidis
21041	M	15-64 anni	2000	6	S. Enteritidis
14054	F	15-64 anni	2000	6	S. Typhimurium
14050	F	15-64 anni	2000	6	S. Typhimurium
	F	NON NOTA	2000	6	S. Typhimurium
	M	1-5 anni	2000	6	S. Typhimurium
	F	NON NOTA	2000	6	S. Enteritidis
	F	NON NOTA	2000	6	S. Enteritidis
21082	M	1-5 anni	2000	6	S. Enteritidis
21082	F	6-14 anni	2000	6	S. Enteritidis
4203	M	1-5 anni	2000	6	S. Enteritidis
	M	15-64 anni	2000	6	S. Enteritidis
17134	M	1-5 anni	2000	6	S. Typhimurium
	M	NON NOTA	2000	6	S. Typhimurium
22205	F	1-5 anni	2000	6	S. Enteritidis
	M	1-5 anni	2000	6	S. Typhimurium
22031	F	NON NOTA	2000	6	S. Typhimurium
	F	NON NOTA	2000	6	S. Typhimurium
15118	M	15-64 anni	2000	6	S. Enteritidis
16203	M	1-5 anni	2000	6	S. Enteritidis
	F	15-64 anni	2000	6	S. Enteritidis
	F	6-14 anni	2000	6	S. Enteritidis
4166	F	15-64 anni	2000	6	S. Typhimurium
67041	M	1-5 anni	2000	6	Other
35013	M	6-14 anni	2000	6	S. Enteritidis
	M	1-5 anni	2000	6	S. Typhimurium
17103	F	1-5 anni	2000	6	S. Typhimurium
17103	F	1-5 anni	2000	6	S. Typhimurium
21048	M	6-14 anni	2000	6	S. Enteritidis
21051	F	15-64 anni	2000	6	Other
21051	M	1-5 anni	2000	6	S. Enteritidis
91061	M	15-64 anni	2000	6	Other
	M	1-5 anni	2000	6	Other
	M	1-5 anni	2000	6	S. Typhimurium
	F	1-5 anni	2000	6	S. Enteritidis
	F	1-5 anni	2000	6	S. Enteritidis
	F	NON NOTA	2000	6	S. Typhimurium
	F	NON NOTA	2000	6	Other
	F	NON NOTA	2000	6	S. Typhimurium
	F	15-64 anni	2000	6	S. Typhimurium
	M	NON NOTA	2000	6	S. Typhimurium
22205	F	65+ anni	2000	6	S. Typhimurium
7003	F	1-5 anni	2000	6	S. Enteritidis
7003	F	1-5 anni	2000	6	S. Enteritidis
	F	NON NOTA	2000	6	S. Enteritidis
	F	NON NOTA	2000	6	S. Enteritidis
	F	NON NOTA	2000	6	Other
	F	NON NOTA	2000	6	S. Enteritidis
	M	NON NOTA	2000	6	S. Typhimurium
35006	M	6-14 anni	2000	6	S. Napoli
61063	F	1-5 anni	2000	6	S. Enteritidis
61063	F	15-64 anni	2000	6	S. Enteritidis
61063	F	1-5 anni	2000	6	S. Enteritidis
61063	F	1-5 anni	2000	6	S. Enteritidis
21051	F	1-5 anni	2000	6	S. Enteritidis
15144	F	15-64 anni	2000	6	S. Enteritidis
15146	M	6-14 anni	2000	6	S. Enteritidis
15074	M	15-64 anni	2000	6	S. Typhimurium
15074	M	15-64 anni	2000	6	S. Typhimurium
	F	0-11 mesi	2000	6	S. Enteritidis
	F	NON NOTA	2000	6	S. Typhimurium
90064	M	NON NOTA	2000	6	S. Enteritidis
15204	M	15-64 anni	2000	6	S. Enteritidis
	M	1-5 anni	2000	6	S. Enteritidis
	F	1-5 anni	2000	6	S. Enteritidis
17147	M	6-14 anni	2000	6	S. Typhimurium
	M	15-64 anni	2000	6	S. Napoli
21011	F	1-5 anni	2000	6	S. Enteritidis
1078	F	NON NOTA	2000	6	S. Enteritidis
	F	15-64 anni	2000	6	S. Enteritidis
	F	15-64 anni	2000	6	S. Enteritidis
	M	15-64 anni	2000	6	S. Enteritidis
	F	15-64 anni	2000	6	S. Enteritidis
	M	15-64 anni	2000	6	S. Enteritidis
	M	15-64 anni	2000	6	S. Enteritidis
	F	15-64 anni	2000	6	S. Enteritidis
	M	6-14 anni	2000	6	S. Enteritidis
	M	15-64 anni	2000	6	S. Enteritidis
	F	6-14 anni	2000	6	S. Enteritidis
	M	15-64 anni	2000	6	S. Enteritidis
	M	15-64 anni	2000	6	S. Enteritidis
	F	15-64 anni	2000	6	S. Enteritidis
	M	15-64 anni	2000	6	S. Enteritidis
	F	15-64 anni	2000	6	S. Enteritidis
	F	15-64 anni	2000	6	S. Enteritidis
	F	15-64 anni	2000	6	S. Enteritidis
	F	15-64 anni	2000	6	S. Enteritidis
	M	NON NOTA	2000	6	S. Typhimurium
	M	NON NOTA	2000	6	S. Enteritidis
	F	6-14 anni	2000	6	S. Enteritidis
22087	M	15-64 anni	2000	6	S. Enteritidis
15146	F	65+ anni	2000	6	S. Enteritidis
15146	M	1-5 anni	2000	6	S. Enteritidis
	M	NON NOTA	2000	6	Other
35033	M	1-5 anni	2000	6	S. Typhimurium
	M	15-64 anni	2000	6	S. Typhimurium
	F	15-64 anni	2000	6	S. Enteritidis
	M	1-5 anni	2000	6	S. Typhimurium
	F	1-5 anni	2000	6	S. Napoli
	F	NON NOTA	2000	6	Other
	F	NON NOTA	2000	6	S. Enteritidis
	M	NON NOTA	2000	6	S. Typhimurium
	F	15-64 anni	2000	6	S. Enteritidis
15002	F	15-64 anni	2000	6	S. Typhimurium
16018	M	65+ anni	2000	6	Other
14018	NON NOTO	NON NOTA	2000	6	S. Typhimurium
	M	NON NOTA	2000	6	S. Enteritidis
15118	M	1-5 anni	2000	6	S. Enteritidis
15118	NON NOTO	1-5 anni	2000	6	S. Enteritidis
	F	15-64 anni	2000	6	Other
21051	F	1-5 anni	2000	6	S. Enteritidis
21051	F	6-14 anni	2000	6	S. Enteritidis
21051	F	6-14 anni	2000	6	S. Enteritidis
21051	M	1-5 anni	2000	6	S. Enteritidis
21051	F	1-5 anni	2000	6	S. Enteritidis
21051	F	1-5 anni	2000	6	S. Enteritidis
21051	F	1-5 anni	2000	6	S. Enteritidis
22117	F	15-64 anni	2000	6	S. Enteritidis
36023	M	15-64 anni	2000	6	S. Enteritidis
	F	15-64 anni	2000	6	S. Enteritidis
36023	F	15-64 anni	2000	6	Other
	F	15-64 anni	2000	6	Other
90064	F	6-14 anni	2000	6	S. Enteritidis
15146	F	15-64 anni	2000	6	Other
	M	NON NOTA	2000	6	S. Enteritidis
	M	NON NOTA	2000	6	Other
	F	NON NOTA	2000	6	S. Enteritidis
	M	NON NOTA	2000	6	S. Enteritidis
	M	NON NOTA	2000	6	S. Typhimurium
22118	M	1-5 anni	2000	6	S. Enteritidis
22001	F	1-5 anni	2000	6	S. Enteritidis
12118	M	6-14 anni	2000	6	S. Enteritidis
12118	M	6-14 anni	2000	6	S. Enteritidis
94008	M	6-14 anni	2000	6	S. Enteritidis
94023	F	15-64 anni	2000	6	S. Enteritidis
7037	M	65+ anni	2000	6	S. Typhimurium
7037	M	65+ anni	2000	6	S. Typhimurium
1132	M	15-64 anni	2000	6	S. Typhimurium
1132	M	6-14 anni	2000	6	S. Typhimurium
1132	M	6-14 anni	2000	6	S. Typhimurium
22121	M	1-5 anni	2000	6	S. Typhimurium
21051	F	15-64 anni	2000	6	S. Typhimurium
15146	F	15-64 anni	2000	6	S. Enteritidis
15146	M	15-64 anni	2000	6	S. Enteritidis
15146	F	15-64 anni	2000	6	S. Enteritidis
	M	1-5 anni	2000	6	S. Enteritidis
	M	1-5 anni	2000	6	Other
22161	M	65+ anni	2000	6	S. Enteritidis
	F	NON NOTA	2000	6	Other
90064	M	6-14 anni	2000	6	S. Enteritidis
	M	NON NOTA	2000	6	S. Typhimurium
	M	NON NOTA	2000	6	S. Enteritidis
	M	NON NOTA	2000	6	S. Enteritidis
13245	M	6-14 anni	2000	6	S. Enteritidis
	F	NON NOTA	2000	6	S. Enteritidis
	F	15-64 anni	2000	6	S. Enteritidis
	M	1-5 anni	2000	6	S. Enteritidis
	F	0-11 mesi	2000	6	S. Typhimurium
	F	0-11 mesi	2000	6	S. Typhimurium
17195	F	1-5 anni	2000	6	S. Typhimurium
21048	M	15-64 anni	2000	6	S. Enteritidis
15105	F	6-14 anni	2000	6	S. Typhimurium
90052	F	NON NOTA	2000	6	S. Enteritidis
	F	NON NOTA	2000	6	Other
90064	M	6-14 anni	2000	6	S. Enteritidis
90064	F	NON NOTA	2000	6	S. Enteritidis
90064	M	NON NOTA	2000	6	S. Enteritidis
90064	F	NON NOTA	2000	6	S. Enteritidis
90064	M	NON NOTA	2000	6	S. Enteritidis
90064	F	NON NOTA	2000	6	S. Enteritidis
90064	M	NON NOTA	2000	6	S. Enteritidis
90064	M	NON NOTA	2000	6	S. Enteritidis
	M	NON NOTA	2000	6	Other
	M	NON NOTA	2000	6	Other
30130	M	15-64 anni	2000	6	S. Enteritidis
	M	NON NOTA	2000	6	S. Enteritidis
	F	NON NOTA	2000	6	S. Typhimurium
	F	NON NOTA	2000	6	S. Typhimurium
	F	65+ anni	2000	6	S. Typhimurium
87011	F	15-64 anni	2000	6	S. Enteritidis
	M	NON NOTA	2000	6	S. Enteritidis
	F	NON NOTA	2000	6	S. Enteritidis
	F	NON NOTA	2000	6	S. Enteritidis
52012	F	6-14 anni	2000	6	S. Enteritidis
	F	NON NOTA	2000	6	Other
16113	F	1-5 anni	2000	6	S. Typhimurium
94026	F	15-64 anni	2000	6	S. Enteritidis
1125	F	15-64 anni	2000	6	S. Enteritidis
1125	F	15-64 anni	2000	6	S. Enteritidis
17078	F	1-5 anni	2000	6	S. Typhimurium
17103	F	1-5 anni	2000	6	Other
21051	F	15-64 anni	2000	6	Other
	M	NON NOTA	2000	6	Other
22139	F	1-5 anni	2000	6	S. Typhimurium
	M	1-5 anni	2000	6	S. Enteritidis
	F	NON NOTA	2000	6	S. Enteritidis
90064	M	NON NOTA	2000	6	S. Enteritidis
	M	NON NOTA	2000	6	Other
	M	NON NOTA	2000	6	Other
	M	NON NOTA	2000	6	S. Enteritidis
	F	NON NOTA	2000	6	S. Enteritidis
	M	NON NOTA	2000	6	S. Enteritidis
	M	NON NOTA	2000	6	Other
	M	NON NOTA	2000	6	Other
	F	NON NOTA	2000	6	S. Enteritidis
	M	6-14 anni	2000	6	S. Typhimurium
	M	1-5 anni	2000	6	S. Enteritidis
50026	M	6-14 anni	2000	6	S. Enteritidis
52022	M	6-14 anni	2000	6	Other
90071	F	6-14 anni	2000	6	S. Enteritidis
	F	NON NOTA	2000	6	S. Enteritidis
	F	NON NOTA	2000	6	S. Typhimurium
	F	NON NOTA	2000	6	S. Enteritidis
	F	NON NOTA	2000	6	Other
	M	NON NOTA	2000	6	S. Enteritidis
	F	NON NOTA	2000	6	S. Enteritidis
	M	NON NOTA	2000	6	S. Typhimurium
	F	NON NOTA	2000	6	S. Typhimurium
	M	NON NOTA	2000	6	S. Enteritidis
	M	NON NOTA	2000	6	S. Enteritidis
22222	F	1-5 anni	2000	6	S. Typhimurium
	F	1-5 anni	2000	6	S. Enteritidis
	M	65+ anni	2000	6	S. Enteritidis
	F	15-64 anni	2000	6	S. Enteritidis
15093	F	6-14 anni	2000	6	S. Typhimurium
94026	F	15-64 anni	2000	6	S. Enteritidis
	M	15-64 anni	2000	6	Other
	M	1-5 anni	2000	6	S. Enteritidis
	M	6-14 anni	2000	6	S. Enteritidis
	F	1-5 anni	2000	6	S. Enteritidis
	M	NON NOTA	2000	6	Other
	F	1-5 anni	2000	6	Other
	M	1-5 anni	2000	6	S. Enteritidis
90064	M	1-5 anni	2000	6	S. Typhimurium
	M	NON NOTA	2000	6	S. Enteritidis
12105	F	1-5 anni	2000	6	S. Napoli
	M	6-14 anni	2000	6	S. Enteritidis
	M	0-11 mesi	2000	6	S. Enteritidis
	M	15-64 anni	2000	6	Other
	M	NON NOTA	2000	6	S. Typhimurium
	M	NON NOTA	2000	6	Other
13065	F	6-14 anni	2000	6	S. Enteritidis
13065	F	1-5 anni	2000	6	S. Enteritidis
13065	M	15-64 anni	2000	6	S. Enteritidis
13065	F	15-64 anni	2000	6	S. Enteritidis
22207	M	1-5 anni	2000	6	S. Typhimurium
	M	NON NOTA	2000	6	Other
22104	NON NOTO	1-5 anni	2000	6	S. Typhimurium
22104	F	15-64 anni	2000	6	S. Typhimurium
94026	M	1-5 anni	2000	6	S. Enteritidis
22121	F	6-14 anni	2000	6	S. Typhimurium
	M	NON NOTA	2000	6	S. Enteritidis
	M	NON NOTA	2000	6	S. Enteritidis
	M	NON NOTA	2000	6	S. Enteritidis
22117	M	65+ anni	2000	6	S. Enteritidis
22117	F	65+ anni	2000	6	S. Enteritidis
	M	NON NOTA	2000	6	S. Typhimurium
	M	NON NOTA	2000	6	S. Typhimurium
	F	NON NOTA	2000	6	Other
	M	1-5 anni	2000	6	S. Typhimurium
4203	F	NON NOTA	2000	6	S. Typhimurium
4203	M	NON NOTA	2000	6	S. Typhimurium
4012	F	65+ anni	2000	6	S. Typhimurium
	F	NON NOTA	2000	6	S. Enteritidis
	M	NON NOTA	2000	6	S. Enteritidis
	F	NON NOTA	2000	6	S. Enteritidis
	F	NON NOTA	2000	6	S. Enteritidis
	F	NON NOTA	2000	6	S. Enteritidis
	F	NON NOTA	2000	6	S. Enteritidis
	M	NON NOTA	2000	6	S. Enteritidis
	F	NON NOTA	2000	6	S. Enteritidis
	M	NON NOTA	2000	6	S. Enteritidis
	F	NON NOTA	2000	6	S. Enteritidis
	F	NON NOTA	2000	6	S. Enteritidis
	M	NON NOTA	2000	6	S. Enteritidis
	M	NON NOTA	2000	6	S. Enteritidis
	F	NON NOTA	2000	6	S. Enteritidis
	F	NON NOTA	2000	6	S. Enteritidis
	F	NON NOTA	2000	6	S. Enteritidis
	M	NON NOTA	2000	6	S. Enteritidis
	F	1-5 anni	2000	6	Other
1272	M	1-5 anni	2000	6	S. Typhimurium
22205	M	1-5 anni	2000	6	Other
	M	NON NOTA	2000	6	S. Typhimurium
	F	NON NOTA	2000	6	Other
1292	F	1-5 anni	2000	6	S. Enteritidis
	M	NON NOTA	2000	6	Other
	M	NON NOTA	2000	6	Other
	M	NON NOTA	2000	6	S. Enteritidis
15243	M	15-64 anni	2000	6	Other
	F	15-64 anni	2000	6	Other
	M	NON NOTA	2000	6	S. Typhimurium
35045	F	1-5 anni	2000	6	S. Enteritidis
12051	M	NON NOTA	2000	6	S. Typhimurium
22087	M	1-5 anni	2000	6	S. Typhimurium
	M	15-64 anni	2000	6	S. Enteritidis
48041	M	15-64 anni	2000	6	S. Enteritidis
	F	65+ anni	2000	6	S. Enteritidis
	M	15-64 anni	2000	6	S. Enteritidis
	F	NON NOTA	2000	6	S. Typhimurium
15182	F	6-14 anni	2000	6	S. Enteritidis
15182	M	15-64 anni	2000	6	S. Enteritidis
	M	NON NOTA	2000	6	S. Typhimurium
	M	NON NOTA	2000	6	S. Enteritidis
	M	NON NOTA	2000	6	Other
90071	M	1-5 anni	2000	6	S. Enteritidis
	F	NON NOTA	2000	6	S. Enteritidis
30130	M	1-5 anni	2000	6	S. Enteritidis
	F	NON NOTA	2000	6	Other
	F	NON NOTA	2000	6	Other
	F	NON NOTA	2000	6	Other
7003	M	1-5 anni	2000	6	S. Typhimurium
16062	M	1-5 anni	2000	6	Other
12123	F	NON NOTA	2000	6	S. Enteritidis
97053	F	NON NOTA	2000	6	S. Typhimurium
	M	NON NOTA	2000	6	S. Enteritidis
16079	M	1-5 anni	2000	6	S. Typhimurium
	F	NON NOTA	2000	6	S. Enteritidis
	F	15-64 anni	2000	6	S. Enteritidis
15041	F	15-64 anni	2000	6	Other
1002	F	1-5 anni	2000	6	S. Enteritidis
	F	15-64 anni	2000	6	Other
[truncated: 65,022 more rows]
